# Supplementary material for: Maize leaf yellowing gene ZmCAAX modulates growth and drought resistance by regulating abscisic acid contents through interaction with the ABA biosynthetic enzyme ZmNCED3
Source: Plant Biotechnol J. 2025 Jun 3;23(8):3431–50. doi: 10.1111/pbi.70147 (PMC12310864; doi:10.1111/pbi.70147)
Supplement: Supplementary file 2 — Table S1 Differentially expressed genes between Zmcaax‐1 and wild‐type. [file PBI-23-3431-s005.xlsx]

## Sheet: RP_D0.vs.caax_D0.DEG
ID	caax_D0_1	caax_D0_2	caax_D0_3	RP_D0_1	RP_D0_2	RP_D0_3	MeanExpression	log2FoldChange	Pvalue	FDR
Zm00001eb256770	0	0	3.78716	151.653	134.11	116.566	54.4012	-6.71507	8.83E-05	0.000932934
Zm00001eb139910	0	1.16172	0	28.2146	28.5278	28.841	11.6435	-6.35152	4.84E-06	6.98E-05
Zm00001eb080580	0.842516	0	0	25.5695	26.6044	27.6393	10.8103	-6.25013	8.55E-06	0.000115971
Zm00001eb080590	0	2.32344	0	30.8597	27.4469	24.0341	11.4435	-5.36834	2.11E-05	0.000261805
Zm00001eb172710	0	2.32344	0	12.3439	24.7984	37.2529	10.3841	-5.19786	8.11E-05	0.000865404
Zm00001eb100970	3.37006	5.8086	0	96.9877	83.9442	70.9007	35.4134	-4.84178	2.30E-13	9.21E-12
Zm00001eb086000	8.42516	9.29376	18.9358	268.92	261.841	254.762	112.067	-4.41881	1.63E-36	4.09E-34
Zm00001eb423260	1.68503	2.32344	1.89358	25.5695	32.6129	39.6563	14.2256	-4.06287	4.01E-06	5.86E-05
Zm00001eb089950	0.842516	1.16172	4.73395	29.0963	35.578	42.0598	15.5788	-3.97422	3.47E-06	5.14E-05
Zm00001eb108110	1.68503	6.97032	1.89358	52.0207	44.0359	36.0512	19.7242	-3.72889	5.33E-07	9.21E-06
Zm00001eb226580	3.37006	3.48516	2.84037	43.2036	34.2197	25.2359	15.627	-3.41479	1.09E-05	0.000145142
Zm00001eb029870	5.89761	8.13204	3.78716	47.6121	60.4581	73.3042	27.7466	-3.36276	1.40E-08	3.19E-07
Zm00001eb183820	44.6533	34.8516	37.8716	337.693	368.931	400.169	171.048	-3.2255	1.41E-39	4.00E-37
Zm00001eb357560	18.5353	41.8219	30.2973	269.802	261.681	253.56	122.803	-3.14322	2.24E-25	2.59E-23
Zm00001eb154230	53.921	80.1587	88.9982	637.473	648.605	659.737	304.058	-3.13426	2.90E-53	2.05E-50
Zm00001eb298820	101.102	219.565	79.5303	1171.79	1167.52	1163.25	547.047	-3.13281	2.43E-08	5.36E-07
Zm00001eb156950	8.42516	13.9406	9.4679	91.6974	87.3076	82.9178	41.2898	-3.0649	4.10E-11	1.29E-09
Zm00001eb411590	22.7479	27.8813	23.6697	179.868	204.096	228.324	96.4983	-3.04834	1.79E-22	1.67E-20
Zm00001eb298810	240.117	417.058	298.239	2646.88	2550.38	2453.89	1211.24	-3.00991	6.45E-76	1.19E-72
Zm00001eb267660	10.1102	6.97032	0	50.2572	44.3559	38.4546	21.1585	-2.95562	4.95E-05	0.000557032
Zm00001eb169810	53.921	67.3798	62.4881	488.465	467.149	445.833	223.618	-2.93978	1.94E-44	7.86E-42
Zm00001eb272750	13.4803	27.8813	5.68074	109.332	114.15	118.969	55.0686	-2.89836	3.35E-10	9.56E-09
Zm00001eb041070	89.3067	113.849	74.7964	671.86	673.009	674.158	324.794	-2.87082	5.90E-52	3.78E-49
Zm00001eb204750	12.6377	15.1024	19.8826	125.202	108.867	92.5315	53.0713	-2.78514	1.09E-11	3.68E-10
Zm00001eb308650	390.927	532.068	457.299	3071.86	3111.37	3150.88	1520.61	-2.76258	8.42E-110	4.64E-106
Zm00001eb285760	37.9132	61.5712	63.4349	367.671	356.281	344.89	175.096	-2.72687	2.08E-28	2.95E-26
Zm00001eb401880	6.74013	10.4555	11.3615	59.956	59.4198	58.8837	29.4794	-2.65509	4.68E-07	8.16E-06
Zm00001eb225460	63.1887	101.07	66.2753	450.552	475.832	501.112	236.439	-2.64484	3.54E-33	7.18E-31
Zm00001eb350960	2.52755	9.29376	5.68074	44.0853	34.6606	25.2359	17.3646	-2.61938	0.000261087	0.00240728
Zm00001eb207710	1.68503	5.8086	8.52111	27.3329	32.2929	37.2529	16.1201	-2.61373	0.000441879	0.0038043
Zm00001eb395620	131.432	116.172	186.518	852.61	873.941	895.272	436.401	-2.58952	4.91E-46	2.33E-43
Zm00001eb067850	6.74013	16.2641	17.989	70.5365	80.9331	91.3298	40.5719	-2.58325	7.15E-08	1.45E-06
Zm00001eb209890	5.0551	9.29376	9.4679	42.3219	46.3968	50.4717	23.3221	-2.56194	1.46E-05	0.000189115
Zm00001eb434020	7.58264	31.3665	34.0844	140.191	141.597	143.003	71.2456	-2.5616	2.27E-09	5.84E-08
Zm00001eb350770	270.448	240.476	315.281	1664.66	1614.04	1563.42	810.857	-2.54813	4.88E-79	1.12E-75
Zm00001eb206720	10.9527	11.6172	23.6697	84.6438	88.5876	92.5315	44.683	-2.51811	2.07E-08	4.60E-07
Zm00001eb135270	7.58264	13.9406	7.57432	53.7841	54.5313	55.2785	27.632	-2.51662	3.73E-06	5.48E-05
Zm00001eb351810	309.203	348.516	545.351	2227.19	2294.87	2362.56	1158.56	-2.51654	7.95E-14	3.43E-12
Zm00001eb270310	28.6455	37.1751	73.8496	289.2	265.972	242.745	134.323	-2.51581	3.27E-15	1.55E-13
Zm00001eb404910	52.236	66.2181	28.4037	268.92	272.056	275.191	138.194	-2.48528	7.76E-18	4.86E-16
Zm00001eb292140	32.8581	70.8649	54.9138	291.845	290.728	289.611	148.019	-2.4783	4.15E-19	2.92E-17
Zm00001eb067840	37.9132	34.8516	33.1376	206.319	193.288	180.256	98.4956	-2.45261	2.79E-17	1.64E-15
Zm00001eb148650	193.779	271.843	484.756	1621.46	1716.82	1812.17	876.802	-2.43818	1.87E-06	2.92E-05
Zm00001eb377410	233.377	274.166	341.791	1460.99	1526.02	1591.06	780.276	-2.43124	1.83E-58	1.86E-55
Zm00001eb044110	28.6455	32.5282	22.7229	137.546	149.888	162.231	76.7347	-2.42622	2.21E-13	8.93E-12
Zm00001eb110440	83.4091	18.5875	45.4459	239.824	260.512	281.2	133.693	-2.39954	0.00095059	0.00734607
Zm00001eb072260	13.4803	5.8086	8.52111	61.7194	49.4862	37.2529	25.3565	-2.39743	3.84E-05	0.000444226
Zm00001eb177200	11.7952	20.911	27.4569	106.686	104.416	102.145	53.7989	-2.39196	5.42E-09	1.31E-07
Zm00001eb377400	231.692	432.16	600.265	1986.48	2201.56	2416.63	1133.45	-2.3857	1.99E-06	3.08E-05
Zm00001eb304950	2.52755	4.64688	11.3615	28.2146	32.1329	36.0512	16.5603	-2.37856	0.00113317	0.00854608
Zm00001eb163240	1128.13	1202.38	1349.18	6305.08	6365.91	6426.73	3282.3	-2.37597	1.73E-127	1.58E-123
Zm00001eb176720	236.747	248.608	286.877	1350.77	1312.89	1275.01	679.604	-2.35141	4.23E-67	6.48E-64
Zm00001eb262960	3.37006	6.97032	13.2551	38.7951	39.8266	40.8581	20.6497	-2.34778	0.000308474	0.00278364
Zm00001eb076150	286.455	440.292	392.918	1997.06	1888.4	1779.73	979.292	-2.34512	5.12E-53	3.52E-50
Zm00001eb272350	160.078	249.77	256.58	1153.27	1107.19	1061.11	576.161	-2.324	8.50E-40	2.46E-37
Zm00001eb344480	3.37006	11.6172	14.2018	58.1926	47.1219	36.0512	24.6866	-2.30308	0.000196623	0.00187503
Zm00001eb377390	76.6689	95.2611	131.604	478.766	496.549	514.331	259.326	-2.29656	2.71E-26	3.44E-24
Zm00001eb397680	4.21258	2.32344	9.4679	26.4512	26.4444	26.4376	13.7785	-2.29089	0.00300229	0.0192356
Zm00001eb406290	5.0551	4.64688	3.78716	15.8707	21.755	27.6393	11.3998	-2.26383	0.00567259	0.0323896
Zm00001eb150950	248.542	332.252	389.131	1526.23	1544.83	1563.42	811.916	-2.25926	5.51E-47	2.66E-44
Zm00001eb136810	18.5353	6.97032	11.3615	50.2572	59.9781	69.699	31.3647	-2.25442	1.82E-05	0.000228961
Zm00001eb240420	6.74013	4.64688	5.68074	17.6341	27.4435	37.2529	14.391	-2.24675	0.00257528	0.0169572
Zm00001eb067880	271.29	403.117	287.824	1532.41	1512.46	1492.52	797.431	-2.24457	5.14E-48	2.62E-45
Zm00001eb196300	256.967	288.107	462.98	1546.51	1583.21	1619.9	834.894	-2.23573	1.07E-33	2.26E-31
Zm00001eb084600	42.1258	48.7923	75.7432	278.619	255.274	231.93	135.442	-2.20251	2.23E-15	1.08E-13
Zm00001eb368660	131.432	139.406	131.604	546.658	615.215	683.772	326.574	-2.19635	5.04E-35	1.18E-32
Zm00001eb037870	31.1731	39.4985	35.978	141.073	161.866	182.66	86.0764	-2.1902	2.05E-12	7.46E-11
Zm00001eb357070	2977.45	3425.91	3505.02	14847	15006.9	15166.7	7984.44	-2.18436	7.21E-124	4.96E-120
Zm00001eb382680	40.4408	41.8219	52.0734	205.438	203.061	200.685	108.092	-2.18089	2.28E-15	1.10E-13
Zm00001eb339400	8.42516	13.9406	10.4147	37.0317	49.1594	61.2871	26.2198	-2.17841	8.94E-05	0.00094398
Zm00001eb061090	17.6928	31.3665	37.8716	126.084	128.535	130.986	68.8002	-2.15961	3.12E-09	7.81E-08
Zm00001eb067870	14.3228	8.13204	14.2018	67.0097	54.5347	42.0598	29.1452	-2.14804	4.95E-05	0.000556463
Zm00001eb420090	10.1102	9.29376	5.68074	41.4402	36.9431	32.4461	19.7942	-2.1473	0.000550026	0.00459328
Zm00001eb025580	15.1653	8.13204	9.4679	54.6658	48.3628	42.0598	25.8982	-2.13182	0.000111675	0.00114501
Zm00001eb421900	32.8581	17.4258	32.1908	123.439	121.805	120.171	65.2169	-2.12989	4.03E-09	9.91E-08
Zm00001eb191610	325.211	324.12	396.705	1559.74	1509.91	1460.07	813.17	-2.11415	5.74E-58	5.64E-55
Zm00001eb323730	813.028	946.802	1191.06	4331.82	4250.27	4168.72	2290.29	-2.11196	1.03E-57	9.49E-55
Zm00001eb430150	208.944	318.311	268.888	1140.05	1133.02	1126	612.438	-2.10128	2.79E-39	7.84E-37
Zm00001eb372420	330.266	275.328	317.175	1282	1323.57	1365.14	713.982	-2.10072	4.36E-57	3.87E-54
Zm00001eb222490	16.8503	4.64688	13.2551	37.9134	50.8019	63.6905	27.2712	-2.09565	0.000288204	0.00263002
Zm00001eb336190	864.421	859.673	1087.86	3957.98	3998.46	4038.94	2161.77	-2.09217	5.95E-74	1.02E-70
Zm00001eb354800	8.42516	2.32344	5.68074	23.8061	23.9201	24.0341	12.8539	-2.09182	0.00721485	0.0394775
Zm00001eb419240	15.1653	34.8516	42.6055	125.202	128.695	132.188	70.0025	-2.07184	8.01E-08	1.61E-06
Zm00001eb327020	1423.85	1983.06	1766.71	7483.04	7217.46	6951.88	3921.71	-2.06706	4.23E-66	5.82E-63
Zm00001eb336330	1.68503	3.48516	9.4679	16.7524	20.3933	24.0341	11.0849	-2.06077	0.0184013	0.0828361
Zm00001eb338850	28.6455	48.7923	39.7652	149.89	159.665	169.441	87.3067	-2.04387	8.63E-11	2.62E-09
Zm00001eb384140	765.847	789.97	826.547	3273.77	3262.2	3250.62	1781.35	-2.03873	5.06E-96	1.99E-92
Zm00001eb353210	6.74013	13.9406	7.57432	35.2682	38.0631	40.8581	20.8763	-2.03828	0.000827376	0.00652195
Zm00001eb006160	737.201	964.228	962.885	3831.89	3631.38	3430.87	1985.42	-2.03423	1.55E-60	1.64E-57
Zm00001eb357960	488.659	602.933	596.477	2183.1	2295.66	2408.22	1255.88	-2.03056	3.17E-62	3.49E-59
Zm00001eb371190	6.74013	4.64688	11.3615	26.4512	31.2512	36.0512	17.0502	-2.02516	0.00272833	0.0177486
Zm00001eb333200	255.282	399.632	330.43	1295.23	1327.78	1360.33	728.181	-2.02137	6.81E-37	1.72E-34
Zm00001eb117730	9.26767	2.32344	3.78716	29.978	20.9975	12.0171	11.4747	-2.01122	0.0200473	0.088425
Zm00001eb104030	187.039	233.506	214.921	882.588	840.862	799.135	463.438	-1.99503	2.81E-38	7.45E-36
Zm00001eb304240	309.203	441.454	417.534	1606.47	1543.49	1480.5	851.033	-1.99198	9.02E-42	3.07E-39
Zm00001eb004810	8.42516	6.97032	3.78716	25.5695	25.4027	25.2359	13.9976	-1.9869	0.00649267	0.0361798
Zm00001eb130510	267.078	306.694	353.153	1190.3	1220.64	1250.98	673.641	-1.98322	2.76E-44	1.09E-41
Zm00001eb358030	19.3779	17.4258	22.7229	77.5901	78.4514	79.3127	43.2859	-1.97846	1.87E-06	2.92E-05
Zm00001eb326310	5.0551	4.64688	11.3615	29.978	27.6069	25.2359	15.2555	-1.97092	0.00575301	0.0327944
Zm00001eb037880	59.8186	48.7923	49.2331	200.147	205.824	211.501	113.898	-1.96138	1.35E-13	5.65E-12
Zm00001eb007880	138.173	240.476	185.571	788.245	725.193	662.141	402.921	-1.95739	4.60E-23	4.56E-21
Zm00001eb285170	533.313	515.804	516.947	2177.81	2024.44	1871.06	1122.99	-1.95602	1.43E-63	1.71E-60
Zm00001eb362800	176.928	214.918	256.58	864.954	836.25	807.547	464.186	-1.9549	9.88E-32	1.76E-29
Zm00001eb229160	45.4959	60.4095	58.701	203.674	209.991	216.307	116.918	-1.94257	2.21E-13	8.92E-12
Zm00001eb006170	11.7952	6.97032	11.3615	29.978	39.0232	48.0683	21.6347	-1.93501	0.00121495	0.00906848
Zm00001eb294910	77.5115	77.8353	86.1579	296.253	307.353	318.452	171.242	-1.9312	9.76E-19	6.62E-17
Zm00001eb383460	118.795	174.258	111.721	529.024	510.261	491.498	285.059	-1.92966	1.85E-21	1.59E-19
Zm00001eb118430	256.967	269.519	221.549	905.512	947.259	989.005	528.511	-1.92649	7.07E-40	2.07E-37
Zm00001eb329350	145.755	97.5845	122.136	481.411	465.425	449.439	259.265	-1.92531	4.85E-22	4.35E-20
Zm00001eb116560	111.212	102.231	132.551	489.347	437.547	385.748	244.218	-1.92363	3.23E-21	2.73E-19
Zm00001eb072440	13.4803	23.2344	35.978	100.514	91.1153	81.7161	50.9847	-1.92012	7.99E-06	0.000108843
Zm00001eb297070	1934.42	1797.18	1806.47	6854.38	6983.04	7111.7	3900.83	-1.91869	3.83E-107	1.76E-103
Zm00001eb145860	915.815	938.67	926.907	3400.74	3488.51	3576.28	1951.68	-1.91179	1.24E-89	4.29E-86
Zm00001eb401100	3125.73	3644.32	3992.61	13772.2	13479.3	13186.3	7544.25	-1.91009	2.57E-76	5.45E-73
Zm00001eb193710	109.527	149.862	162.848	477.003	519.1	561.197	292.087	-1.88622	1.72E-21	1.49E-19
Zm00001eb051200	264.55	390.338	277.409	1135.64	1139.83	1144.03	642.392	-1.88157	8.05E-32	1.46E-29
Zm00001eb256460	946.145	1447.5	1232.72	4645.71	4445.67	4245.63	2503.54	-1.88133	4.08E-42	1.41E-39
Zm00001eb258250	18.5353	32.5282	35.978	115.503	105.82	96.1366	59.7363	-1.88058	7.63E-07	1.29E-05
Zm00001eb169550	91.8342	95.2611	104.147	370.317	356.402	342.487	200.809	-1.87782	3.54E-20	2.73E-18
Zm00001eb130740	60.6611	69.7032	115.508	290.081	300.662	311.242	169.439	-1.87412	9.62E-13	3.63E-11
Zm00001eb052820	94.3618	142.892	114.562	455.842	426.203	396.563	240.844	-1.87292	2.88E-19	2.05E-17
Zm00001eb153120	5.89761	25.5578	6.62753	35.2682	45.2734	55.2785	25.726	-1.86844	0.00339742	0.0213112
Zm00001eb004830	6.74013	4.64688	6.62753	24.6878	21.9575	19.2273	12.3859	-1.86334	0.0142083	0.0677113
Zm00001eb419870	28.6455	27.8813	29.3505	105.805	103.975	102.145	58.7654	-1.86044	1.47E-07	2.79E-06
Zm00001eb116380	157.55	225.374	267.941	732.698	785.745	838.792	444.471	-1.85931	1.99E-22	1.84E-20
Zm00001eb318580	88.4642	78.997	128.763	378.252	357.966	337.68	202.431	-1.85524	6.85E-16	3.55E-14
Zm00001eb408580	627.674	1139.65	924.067	3193.54	3231.69	3269.85	1830.95	-1.84976	1.57E-09	4.14E-08
Zm00001eb074290	443.163	520.451	563.34	1838.36	1828.27	1818.18	1036.7	-1.84668	9.80E-50	5.51E-47
Zm00001eb056110	46.3384	90.6142	70.0624	249.523	242.529	235.535	138.414	-1.82848	2.55E-11	8.26E-10
Zm00001eb032280	481.077	616.874	621.094	2054.38	2010.18	1965.99	1147.88	-1.81373	1.12E-45	5.23E-43
Zm00001eb416920	3.37006	6.97032	11.3615	27.3329	25.0827	22.8324	14.3734	-1.80618	0.0145154	0.0689007
Zm00001eb379850	522.36	532.068	502.745	1901.84	1806.54	1711.23	1034.05	-1.80072	8.72E-56	7.28E-53
Zm00001eb008180	26.118	48.7923	45.4459	119.03	137.025	155.02	78.8813	-1.7814	1.85E-07	3.45E-06
Zm00001eb360510	432.211	535.553	560.499	1748.42	1732.23	1716.04	998.545	-1.7683	1.07E-42	3.79E-40
Zm00001eb382790	90.1492	132.436	92.7854	363.263	354.677	346.092	204.945	-1.7652	7.13E-16	3.68E-14
Zm00001eb189430	545.108	570.405	510.32	1825.13	1827.67	1830.2	1056.23	-1.75491	2.22E-55	1.80E-52
Zm00001eb368120	137.33	121.981	122.136	436.444	429.122	421.799	247.938	-1.75257	3.41E-21	2.85E-19
Zm00001eb374530	17.6928	6.97032	9.4679	40.5585	38.9057	37.2529	22.3885	-1.75093	0.00318913	0.0202257
Zm00001eb254960	1389.31	1782.08	1662.56	5325.5	5417.07	5508.63	3133.62	-1.75072	7.42E-58	7.05E-55
Zm00001eb144470	10.1102	13.9406	9.4679	40.5585	37.1031	33.6478	21.545	-1.74646	0.00258781	0.0170194
Zm00001eb075660	3090.35	3549.06	3312.82	11354.6	11119.2	10883.9	6438.14	-1.74571	9.48E-86	2.90E-82
Zm00001eb069310	271.29	391.5	319.068	1078.33	1093.15	1107.97	633.632	-1.7456	4.03E-30	6.69E-28
Zm00001eb127350	6.74013	4.64688	7.57432	25.5695	21.1967	16.8239	12.2709	-1.7418	0.0229978	0.0983558
Zm00001eb209500	16.8503	27.8813	27.4569	73.1816	79.8523	86.5229	46.3786	-1.7393	2.43E-05	0.000297049
Zm00001eb254120	1323.59	2159.64	1908.73	6227.49	5993.04	5758.58	3475.61	-1.73905	4.34E-32	8.13E-30
Zm00001eb357950	4437.53	4674.76	6344.44	17016.9	17182.4	17347.8	9964.3	-1.73759	1.22E-43	4.62E-41
Zm00001eb171490	2624.44	3644.32	3069.49	10488.8	10331.8	10174.9	6000.38	-1.7319	7.11E-50	4.08E-47
Zm00001eb077650	65.7162	84.8056	69.1156	254.813	241.569	228.324	140.555	-1.73134	9.23E-13	3.49E-11
Zm00001eb067510	59.8186	31.3665	40.712	130.492	147.563	164.634	85.4047	-1.72883	1.51E-07	2.86E-06
Zm00001eb222250	23.5904	30.2047	36.9248	93.4608	99.6055	105.75	57.9862	-1.72194	2.72E-06	4.11E-05
Zm00001eb227010	3.37006	11.6172	15.1486	38.7951	32.6163	26.4376	19.0737	-1.72152	0.0110369	0.0554704
Zm00001eb240910	371.55	371.751	434.576	1245.85	1294.68	1343.51	753.447	-1.72002	2.91E-40	8.73E-38
Zm00001eb071870	1722.95	2394.31	2073.47	6639.25	6785.35	6931.45	3952.28	-1.71863	2.29E-47	1.12E-44
Zm00001eb416690	1036.29	1770.46	1272.49	4415.58	4468.2	4520.82	2603.13	-1.71697	6.10E-09	1.46E-07
Zm00001eb354370	158.393	195.169	176.103	601.324	577.054	552.785	336.755	-1.71454	3.18E-24	3.40E-22
Zm00001eb347440	122.165	218.403	172.316	592.506	557.024	521.541	325.386	-1.71433	2.39E-16	1.31E-14
Zm00001eb100790	250.227	250.932	342.738	962.823	920.636	878.448	537.034	-1.71025	2.29E-26	2.93E-24
Zm00001eb014700	47.1809	30.2047	50.1798	141.073	140.236	139.398	81.6073	-1.70997	7.49E-08	1.51E-06
Zm00001eb368670	1.68503	11.6172	5.68074	22.0427	20.0341	18.0256	11.8102	-1.70794	0.0430026	0.155659
Zm00001eb217970	222.424	266.034	283.09	856.137	837.851	819.564	489.45	-1.70718	1.46E-29	2.29E-27
Zm00001eb211760	48.8659	90.6142	96.5725	327.995	254.726	181.458	149.101	-1.70715	3.76E-08	8.03E-07
Zm00001eb243070	203.889	290.43	255.633	800.589	812.48	824.371	474.982	-1.70638	8.08E-26	9.86E-24
Zm00001eb018630	10.1102	6.97032	9.4679	24.6878	29.1678	33.6478	16.9768	-1.70404	0.00883273	0.0464481
Zm00001eb055810	256.125	327.605	297.292	927.555	954.074	980.593	557.834	-1.70389	9.67E-32	1.73E-29
Zm00001eb399220	898.964	1011.86	1271.54	3474.8	3450.44	3426.07	2016.65	-1.70199	5.02E-40	1.49E-37
Zm00001eb005100	1125.6	1123.38	1109.64	3676.71	3638.51	3600.32	2127.13	-1.7006	3.84E-76	7.56E-73
Zm00001eb296630	61.5037	74.3501	51.1266	200.147	201.618	203.089	118.043	-1.70028	1.23E-10	3.68E-09
Zm00001eb010210	181.141	218.403	218.708	693.903	664.803	635.703	389.572	-1.69434	7.71E-26	9.44E-24
Zm00001eb340140	1064.94	1406.84	1285.74	4053.2	4038.26	4023.32	2366.81	-1.69096	1.36E-48	7.21E-46
Zm00001eb194370	4953.15	6050.24	6998.67	20127.6	19292.9	18458.2	11317.6	-1.68513	2.40E-45	1.05E-42
Zm00001eb136690	13.4803	9.29376	26.5101	40.5585	53.3262	66.0939	31.1873	-1.68122	0.00176547	0.0123857
Zm00001eb273420	204.731	207.948	139.178	607.495	588.552	569.609	345.792	-1.68024	2.89E-19	2.06E-17
Zm00001eb083110	10.1102	4.64688	7.57432	22.0427	24.2401	26.4376	14.1623	-1.67889	0.0191952	0.0855571
Zm00001eb121500	1014.39	1359.21	1380.42	4250.7	3991	3731.3	2347.21	-1.67518	9.62E-39	2.65E-36
Zm00001eb183680	21.0629	22.0727	16.0954	64.3645	62.8258	61.2871	36.9765	-1.6739	0.000160653	0.00156894
Zm00001eb089370	93.5193	91.7759	124.976	339.457	330.156	320.856	194.117	-1.67349	1.09E-14	4.97E-13
Zm00001eb069330	339.534	335.737	351.259	999.855	1092.37	1184.88	642.254	-1.67246	5.44E-35	1.26E-32
Zm00001eb193410	24.433	34.8516	26.5101	83.7621	90.5502	97.3383	53.379	-1.67094	9.37E-06	0.000126071
Zm00001eb161990	38.7557	41.8219	41.6587	131.374	129.378	127.381	76.1983	-1.66939	7.76E-08	1.56E-06
Zm00001eb334420	32.0156	61.5712	35.0312	140.191	134.387	128.583	79.4784	-1.66718	9.32E-07	1.55E-05
Zm00001eb420080	256.125	361.295	325.696	1036.89	993.718	950.551	586.11	-1.66634	6.70E-27	9.05E-25
Zm00001eb019450	18.5353	13.9406	51.1266	88.1706	88.5485	88.9263	52.1399	-1.6597	0.000428251	0.00370783
Zm00001eb021590	1020.29	1310.42	1241.24	3768.41	3751.06	3733.7	2214.81	-1.6575	1.50E-48	7.79E-46
Zm00001eb423190	61.5037	72.0267	74.7964	223.953	218.328	212.702	128.996	-1.65692	1.99E-11	6.56E-10
Zm00001eb253430	6.74013	25.5578	10.4147	57.3109	43.6768	30.0427	26.0132	-1.65692	0.00694613	0.0382349
Zm00001eb021060	6.74013	20.911	22.7229	46.7304	52.2062	57.682	30.9573	-1.65109	0.0022864	0.0153377
Zm00001eb275650	114.582	216.08	171.369	551.948	521.122	490.297	308.855	-1.64903	4.41E-14	1.95E-12
Zm00001eb205480	1730.53	1672.88	1949.44	5607.65	5581.57	5555.49	3303.2	-1.64488	5.16E-66	6.77E-63
Zm00001eb195770	241.802	306.694	338.951	900.222	913.97	927.718	543.077	-1.63007	1.84E-25	2.16E-23
Zm00001eb330490	38.7557	48.7923	59.6477	152.535	151.374	150.213	89.9889	-1.62922	5.95E-08	1.23E-06
Zm00001eb305290	30.3306	33.6899	39.7652	100.514	106.737	112.96	63.4521	-1.62481	2.30E-06	3.51E-05
Zm00001eb412980	35204.5	35778.7	37939.8	117656	111351	105047	66325.2	-1.61681	4.80E-84	1.32E-80
Zm00001eb289120	26.9605	25.5578	68.1688	131.374	123.369	115.364	73.4851	-1.61341	5.17E-05	0.000579358
Zm00001eb367240	134.803	132.436	145.806	410.875	421.745	432.615	251.307	-1.61336	1.08E-18	7.29E-17
Zm00001eb326990	357.227	376.397	419.428	1147.98	1174.84	1201.71	700.548	-1.61187	1.64E-35	3.90E-33
Zm00001eb296170	72.4564	106.878	68.1688	209.846	250.93	292.015	149.873	-1.61048	1.03E-09	2.77E-08
Zm00001eb078980	54.7635	55.7626	69.1156	169.288	183.184	197.08	109.202	-1.60984	2.61E-09	6.62E-08
Zm00001eb195560	52.236	94.0994	72.9028	248.641	220.457	192.273	132.03	-1.60832	7.22E-09	1.71E-07
Zm00001eb167700	226.637	350.84	274.569	967.232	859.75	752.269	514.309	-1.60581	6.59E-19	4.55E-17
Zm00001eb286970	155.865	243.961	228.176	682.44	632.634	582.828	378.654	-1.60331	4.22E-17	2.46E-15
Zm00001eb039490	10.1102	6.97032	5.68074	24.6878	23.1593	21.6307	13.816	-1.60279	0.0255526	0.106308
Zm00001eb159310	204.731	282.298	463.927	991.038	961.18	931.323	574.663	-1.60063	0.000361414	0.00320778
Zm00001eb386040	226.637	331.09	302.973	923.146	865.948	808.749	518.519	-1.60022	7.77E-22	6.90E-20
Zm00001eb006430	1344.66	1965.63	1847.19	5186.19	5180.37	5174.55	3103.64	-1.59283	8.06E-34	1.75E-31
Zm00001eb060150	11.7952	16.2641	13.2551	33.5048	41.3874	49.27	24.8178	-1.58986	0.00347876	0.0217231
Zm00001eb414620	196.306	242.8	311.494	761.794	751.624	741.453	450.769	-1.58882	6.19E-19	4.30E-17
Zm00001eb420870	2175.38	2210.75	2284.6	6691.27	6675.56	6659.86	4004.37	-1.58608	1.31E-79	3.29E-76
Zm00001eb162360	187.039	267.196	293.505	785.6	744.9	704.201	447.508	-1.5844	2.15E-18	1.41E-16
Zm00001eb295860	769.217	1301.13	1149.4	3236.74	3203.42	3170.1	1925.32	-1.57999	1.03E-23	1.07E-21
Zm00001eb053700	4176.35	3335.3	2634.92	10072.6	10111.1	10149.6	6073.76	-1.57955	1.99E-30	3.41E-28
Zm00001eb416700	813.87	1335.98	1000.76	3049.82	3121.38	3192.94	1878.67	-1.57413	3.97E-25	4.50E-23
Zm00001eb154450	80.039	124.304	89.945	349.156	289.341	229.526	174.594	-1.57405	8.65E-10	2.34E-08
Zm00001eb071510	21.0629	26.7196	41.6587	104.923	87.9119	70.9007	53.053	-1.56745	0.000125616	0.00126767
Zm00001eb357540	115.425	157.994	132.551	391.477	398.226	404.975	240.484	-1.56393	1.74E-15	8.61E-14
Zm00001eb366900	69.0863	88.2907	73.8496	260.103	226.188	192.273	136.721	-1.5638	7.78E-10	2.12E-08
Zm00001eb350090	975.633	1046.71	1172.13	3216.46	3145.22	3073.97	1896.98	-1.56316	9.58E-49	5.18E-46
Zm00001eb122380	18.5353	5.8086	17.0422	39.6768	41.4691	43.2615	24.8649	-1.56192	0.00650156	0.0362074
Zm00001eb212670	175.243	275.328	208.294	656.871	644.485	632.098	389.567	-1.56131	1.71E-17	1.03E-15
Zm00001eb176190	50.551	85.9673	73.8496	232.77	204.711	176.651	123.958	-1.55984	2.75E-08	6.03E-07
Zm00001eb246640	2273.95	3069.27	2549.7	8078.19	7748.17	7418.14	4677.85	-1.55958	2.01E-41	6.68E-39
Zm00001eb197260	48.0234	76.6735	49.2331	179.868	168.646	157.424	102.244	-1.55516	1.21E-07	2.33E-06
Zm00001eb241210	33.7006	56.9243	47.3395	128.729	134.064	139.398	81.2183	-1.55463	1.16E-06	1.89E-05
Zm00001eb161090	123.85	138.245	102.253	320.059	356.509	392.958	215.473	-1.55441	1.51E-13	6.24E-12
Zm00001eb171510	1760.86	2769.54	2323.42	6929.33	6693.65	6457.98	4048.22	-1.55225	6.64E-29	9.95E-27
Zm00001eb206400	3274.86	4030.01	3846.81	11164.2	10887	10609.9	6585.14	-1.55108	1.06E-54	7.76E-52
Zm00001eb092630	40.4408	37.1751	36.9248	99.6328	112.305	124.978	67.8302	-1.55042	3.10E-06	4.63E-05
Zm00001eb314330	2460.99	3296.96	3484.19	9278.19	9015.71	8753.24	5454.71	-1.54989	7.65E-36	1.86E-33
Zm00001eb081180	5.89761	4.64688	10.4147	22.9244	20.475	18.0256	12.3818	-1.5468	0.0433698	0.156685
Zm00001eb218160	697.603	670.313	894.716	2621.31	2199.92	1778.53	1332.49	-1.54516	2.25E-22	2.08E-20
Zm00001eb219040	15067.6	21053.9	17437	53320.3	52072.1	50823.8	31540.5	-1.54456	5.34E-41	1.73E-38
Zm00001eb340550	7.58264	15.1024	5.68074	33.5048	26.9669	20.429	16.4599	-1.54401	0.0256001	0.10641
Zm00001eb001820	18.5353	25.5578	24.6165	56.4292	66.6692	76.9093	40.4096	-1.54358	0.000350932	0.0031238
Zm00001eb340280	2594.95	3698.92	2786.4	9327.57	8815.08	8302.6	5342.09	-1.5434	2.17E-33	4.47E-31
Zm00001eb078720	283.928	332.252	321.908	922.265	908.167	894.07	550.885	-1.54146	1.13E-28	1.66E-26
Zm00001eb427960	26.9605	38.3368	35.978	112.858	97.2872	81.7161	59.17	-1.54053	2.58E-05	0.000313876
Zm00001eb353600	306.676	383.368	308.653	993.683	964.306	934.928	585.462	-1.5395	1.15E-26	1.51E-24
Zm00001eb243960	73.2989	51.1157	69.1156	193.094	188.477	183.861	114.097	-1.53854	8.56E-09	2.01E-07
Zm00001eb399590	2060.79	2203.78	2332.89	6334.18	6385.26	6436.34	3873.6	-1.53805	4.64E-65	5.81E-62
Zm00001eb296490	18.5353	12.7789	7.57432	36.1499	37.9031	39.6563	22.939	-1.53799	0.00801036	0.0429843
Zm00001eb224500	235.904	414.734	291.611	976.93	907.26	837.59	551.354	-1.53793	5.95E-16	3.11E-14
Zm00001eb213710	288.983	341.546	257.527	855.255	854.234	853.212	519.305	-1.5329	2.30E-24	2.50E-22
Zm00001eb133440	69.9288	74.3501	98.4661	223.953	233.95	243.947	142.129	-1.53014	4.96E-10	1.38E-08
Zm00001eb022600	31.1731	30.2047	24.6165	83.7621	82.7391	81.7161	50.2945	-1.52997	5.57E-05	0.000620118
Zm00001eb377760	812.185	726.075	731.868	2241.3	2184.16	2127.02	1327.69	-1.52826	1.32E-45	6.06E-43
Zm00001eb406920	32.0156	84.8056	56.8074	171.933	164.678	157.424	100.597	-1.52646	6.77E-06	9.41E-05
Zm00001eb173020	144.07	298.562	263.208	606.614	672.231	737.848	410.06	-1.51985	2.18E-11	7.11E-10
Zm00001eb399750	21.9054	17.4258	21.7762	65.2462	58.4598	51.6734	35.6054	-1.51884	0.000753738	0.00602073
Zm00001eb171500	1633.64	2498.86	2269.45	6398.54	6109.2	5819.87	3724.07	-1.51884	3.83E-28	5.30E-26
Zm00001eb300620	23.5904	34.8516	30.2973	86.4072	84.0616	81.7161	51.3725	-1.51788	6.77E-05	0.000737605
Zm00001eb288320	12.6377	9.29376	20.8294	42.3219	40.9891	39.6563	24.9478	-1.51539	0.00616424	0.0347006
Zm00001eb403450	1447.44	1675.2	1518.65	4233.07	4409.99	4586.92	2692.26	-1.51211	1.89E-52	1.27E-49
Zm00001eb006050	34.5432	48.7923	67.2221	118.149	143.194	168.239	87.389	-1.51167	6.49E-06	9.06E-05
Zm00001eb040010	10.1102	18.5875	7.57432	27.3329	34.0955	40.8581	20.8926	-1.50974	0.0140756	0.0673066
Zm00001eb074900	57.2911	55.7626	65.3285	199.266	168.731	138.196	103.169	-1.5091	1.35E-07	2.58E-06
Zm00001eb015400	437.266	786.485	711.039	1914.18	1833.74	1753.29	1120.45	-1.50864	3.60E-06	5.32E-05
Zm00001eb412960	5745.12	6290.72	6468.47	18061.7	17513.7	16965.7	10706.4	-1.50589	1.58E-68	2.56E-65
Zm00001eb238440	8.42516	16.2641	15.1486	28.2146	37.5406	46.8666	22.9838	-1.50476	0.00979189	0.0504992
Zm00001eb417900	1716.2	1324.36	1628.48	4460.55	4406.57	4352.58	2696.44	-1.49984	1.32E-40	4.10E-38
Zm00001eb285050	14.3228	13.9406	24.6165	49.3755	49.9236	50.4717	30.5454	-1.49791	0.00259426	0.0170496
Zm00001eb123870	162.606	178.905	201.666	538.722	510.304	481.885	312.757	-1.49763	9.49E-18	5.87E-16
Zm00001eb293510	559.431	756.28	613.52	1874.51	1810.29	1746.08	1109.96	-1.49721	1.07E-29	1.70E-27
Zm00001eb353570	45.4959	63.8946	60.5945	171.051	158.83	146.608	97.5289	-1.49715	1.98E-07	3.68E-06
Zm00001eb256380	3124.89	4300.69	3833.55	10726	10575.4	10424.8	6481.98	-1.49542	1.69E-38	4.55E-36
Zm00001eb364460	246.857	209.11	238.591	620.721	652.847	684.973	400.05	-1.4907	1.84E-21	1.59E-19
Zm00001eb289170	203.889	313.665	209.24	760.912	674.874	588.837	415.309	-1.48679	2.89E-14	1.29E-12
Zm00001eb137510	27.803	4.64688	18.9358	55.5475	48.8036	42.0598	29.7986	-1.48654	0.0105662	0.0536986
Zm00001eb220550	4150.23	5376.44	4977.27	13495.4	13536.1	13576.9	8315.25	-1.48592	2.21E-45	9.84E-43
Zm00001eb283790	353.014	275.328	276.463	729.171	847.672	966.173	520.03	-1.48509	1.14E-18	7.70E-17
Zm00001eb197220	47.1809	85.9673	80.4771	227.48	197.259	167.037	121.629	-1.48371	4.46E-07	7.80E-06
Zm00001eb071520	12.6377	6.97032	16.0954	37.0317	33.5372	30.0427	20.5556	-1.48327	0.0139615	0.0669377
Zm00001eb088920	8.42516	6.97032	14.2018	22.0427	27.8452	33.6478	17.0576	-1.482	0.0252658	0.105441
Zm00001eb412990	20359.4	23083.4	22161.5	64548.8	61031.3	57513.7	37533.4	-1.48086	6.94E-63	7.97E-60
Zm00001eb420480	42.1258	58.086	58.701	132.256	147.243	162.231	90.6798	-1.47814	8.05E-07	1.36E-05
Zm00001eb112980	10.1102	11.6172	13.2551	33.5048	32.3746	31.2444	19.9463	-1.47706	0.0123906	0.0608861
Zm00001eb021430	16.8503	13.9406	27.4569	59.0743	54.1722	49.27	33.3184	-1.47653	0.00224088	0.0150817
Zm00001eb229440	207.259	164.964	187.464	555.475	518.079	480.683	319.169	-1.47076	4.78E-17	2.76E-15
Zm00001eb171630	358.912	528.583	520.734	1290.82	1297.34	1303.85	800.58	-1.47019	2.94E-21	2.50E-19
Zm00001eb109730	33.7006	6.97032	18.9358	62.6011	55.9356	49.27	34.2956	-1.46998	0.00675154	0.0373354
Zm00001eb165090	406.093	886.393	1002.65	2169.88	2117.81	2065.74	1306.15	-1.46935	0.00268454	0.0175258
Zm00001eb422330	14.3228	11.6172	8.52111	29.0963	31.9729	34.8495	19.6814	-1.46906	0.0148629	0.0700731
Zm00001eb034330	8.42516	8.13204	6.62753	21.1609	21.3958	21.6307	13.1953	-1.46879	0.0415912	0.152129
Zm00001eb098220	139.858	311.341	265.101	742.396	658.406	574.416	406.622	-1.46564	0.00104076	0.00796473
Zm00001eb079720	215.684	269.519	234.804	643.645	658.902	674.158	407.562	-1.46106	1.65E-20	1.31E-18
Zm00001eb299720	310.888	390.338	465.82	1073.04	1069.48	1065.91	661.2	-1.46087	1.69E-20	1.34E-18
Zm00001eb287000	30.3306	34.8516	35.0312	113.74	91.1187	68.4973	56.4902	-1.45886	0.00011998	0.00121748
Zm00001eb368070	139.858	203.301	154.327	506.099	452.533	398.967	280.51	-1.45828	5.92E-13	2.29E-11
Zm00001eb148420	342.061	411.249	575.648	1210.58	1212.15	1213.72	750.653	-1.45277	4.57E-17	2.64E-15
Zm00001eb069340	53.921	53.4391	47.3395	128.729	141.274	153.819	87.4495	-1.45115	7.88E-07	1.33E-05
Zm00001eb364000	23.5904	10.4555	21.7762	58.1926	51.3279	44.4632	31.6956	-1.44996	0.00384947	0.0236029
Zm00001eb315610	111.212	118.495	110.774	321.823	308.721	295.62	191.585	-1.44689	1.32E-12	4.88E-11
Zm00001eb309240	111.212	90.6142	98.4661	292.726	273.143	253.56	169.316	-1.44583	6.47E-11	1.99E-09
Zm00001eb412970	366.494	442.615	347.472	1147.1	1046.42	945.744	649.885	-1.44566	1.78E-22	1.66E-20
Zm00001eb169560	1173.62	1762.33	1513.92	4274.51	4022.13	3769.76	2498.83	-1.4413	1.10E-25	1.33E-23
Zm00001eb066290	18.5353	25.5578	17.989	41.4402	56.1705	70.9007	34.8846	-1.44091	0.00243403	0.0161663
Zm00001eb298840	110.37	58.086	84.2643	234.534	230.227	225.921	142.635	-1.43879	7.27E-08	1.47E-06
Zm00001eb251540	383.345	250.932	322.855	831.449	868.768	906.087	538.934	-1.43866	6.02E-18	3.81E-16
Zm00001eb111030	146.598	106.878	123.083	363.263	339.055	314.847	210.934	-1.42904	8.69E-12	2.97E-10
Zm00001eb350060	5.0551	9.29376	27.4569	42.3219	37.384	32.4461	23.3147	-1.42724	0.0301705	0.119839
Zm00001eb006420	233.377	223.05	259.42	632.183	642.355	652.527	400.112	-1.42675	1.51E-20	1.21E-18
Zm00001eb361790	16.0078	9.29376	5.68074	31.7414	27.8878	24.0341	17.3516	-1.42521	0.0330411	0.128535
Zm00001eb111780	42.1258	47.6305	43.5523	135.783	118.363	100.943	74.007	-1.42192	1.02E-05	0.000135906
Zm00001eb418610	109.527	95.2611	134.444	325.35	303.275	281.2	189.156	-1.42149	1.02E-10	3.07E-09
Zm00001eb070170	6277.59	8747.75	8283.46	21220	20805.9	20391.8	12984.1	-1.42147	3.12E-33	6.36E-31
Zm00001eb361640	1255.35	1890.12	1647.41	4387.37	4266.03	4144.69	2664.99	-1.41884	9.35E-26	1.13E-23
Zm00001eb388620	704.343	893.363	637.189	1894.79	1988.67	2082.56	1242.45	-1.4188	2.21E-25	2.57E-23
Zm00001eb299050	625.989	784.161	717.666	1948.57	1889.99	1831.4	1181.56	-1.41711	5.03E-32	9.24E-30
Zm00001eb401130	31.1731	13.9406	27.4569	67.0097	65.3501	63.6905	40.6542	-1.41667	0.00148393	0.0107022
Zm00001eb237600	233.377	276.489	294.452	706.247	714.236	722.226	446.558	-1.41579	3.51E-20	2.71E-18
Zm00001eb393480	87.6217	142.892	77.6367	290.963	271.661	252.359	170.294	-1.4157	4.69E-08	9.84E-07
Zm00001eb315440	90.9917	83.6439	106.987	245.996	250.98	255.964	156.716	-1.41521	4.79E-10	1.34E-08
Zm00001eb185260	241.802	249.77	286.877	697.429	691.802	686.175	432.411	-1.4149	7.45E-21	6.09E-19
Zm00001eb047160	1519.06	1318.55	1623.74	3985.31	3966.46	3947.61	2478.85	-1.41409	1.93E-41	6.47E-39
Zm00001eb257280	139.015	146.377	160.954	401.176	395.866	390.555	247.615	-1.41282	1.70E-14	7.72E-13
Zm00001eb148260	84.2516	78.997	78.5835	202.792	214.958	227.123	134.349	-1.41153	3.48E-09	8.66E-08
Zm00001eb171640	133.118	167.288	201.666	445.262	444.346	443.43	278.153	-1.41142	7.20E-13	2.75E-11
Zm00001eb421990	274.66	343.869	296.345	870.244	807.05	743.857	505.795	-1.40986	2.57E-20	2.02E-18
Zm00001eb359030	1005.12	1333.65	1156.98	3023.37	3082.32	3141.26	1932.08	-1.40542	1.76E-32	3.34E-30
Zm00001eb344290	58.9761	88.2907	72.9028	207.201	192.527	177.853	121.045	-1.40305	1.27E-07	2.44E-06
Zm00001eb042870	1262.09	2151.51	2268.51	4952.54	5004.06	5055.58	3138.05	-1.40192	6.90E-06	9.57E-05
Zm00001eb321460	10.1102	27.8813	18.9358	49.3755	49.3228	49.27	31.1146	-1.40039	0.00662189	0.0367586
Zm00001eb433600	30.3306	25.5578	44.4991	91.6974	88.5093	85.3212	55.4812	-1.39865	0.000210879	0.00199168
Zm00001eb171540	450.746	586.669	715.773	1523.59	1539.3	1555.01	966.357	-1.39855	3.92E-19	2.76E-17
Zm00001eb293530	3500.65	3717.51	4422.45	10557.5	10220.8	9884.04	6416.44	-1.39745	1.09E-40	3.42E-38
Zm00001eb202840	47.1809	56.9243	34.0844	126.966	120.564	114.162	75.8635	-1.39685	1.93E-05	0.000241805
Zm00001eb046870	74.1414	154.509	119.295	299.78	303.108	306.435	190.832	-1.39667	6.10E-08	1.26E-06
Zm00001eb434260	57.2911	75.5118	64.3817	170.169	172.208	174.248	108.32	-1.39621	1.78E-07	3.33E-06
Zm00001eb406250	20.2204	37.1751	44.4991	94.3425	88.6302	82.9178	55.831	-1.3948	0.000430512	0.00372272
Zm00001eb222480	62.3462	33.6899	35.0312	112.858	115.914	118.969	72.5789	-1.39396	7.02E-05	0.000762636
Zm00001eb353610	195.464	190.522	168.529	531.669	484.545	437.422	304.721	-1.39311	4.36E-15	2.06E-13
Zm00001eb009930	63.1887	98.7462	58.701	207.201	191.325	175.449	120.657	-1.39305	6.82E-07	1.16E-05
Zm00001eb226700	388.4	420.543	491.384	1163.85	1137.11	1110.38	714.911	-1.39243	8.77E-25	9.78E-23
Zm00001eb154000	3716.34	4874.58	4731.11	11762	11647.4	11532.8	7323.35	-1.39176	1.90E-36	4.71E-34
Zm00001eb083490	124.692	127.789	109.828	291.845	316.565	341.285	199.088	-1.38893	1.50E-11	4.99E-10
Zm00001eb055430	534.155	698.194	719.56	1731.67	1700.42	1669.17	1070.55	-1.38856	4.46E-25	5.03E-23
Zm00001eb270530	35.3857	32.5282	35.978	85.5255	90.831	96.1366	57.1108	-1.38638	9.06E-05	0.000954361
Zm00001eb335440	7.58264	15.1024	12.3083	29.0963	30.1703	31.2444	19.0668	-1.38629	0.0245142	0.103094
Zm00001eb423180	106.157	142.892	115.508	291.845	316.565	341.285	199.537	-1.38582	8.51E-11	2.59E-09
Zm00001eb307550	534.155	662.181	623.934	1565.91	1582.69	1599.47	997.131	-1.38575	1.39E-29	2.19E-27
Zm00001eb223680	3205.77	3690.79	4127.06	9940.35	9590.74	9241.13	6041.02	-1.3845	1.00E-38	2.74E-36
Zm00001eb121610	280.558	364.78	346.525	897.577	859.772	821.968	542.282	-1.38367	3.22E-20	2.50E-18
Zm00001eb222230	26.9605	53.4391	66.2753	161.352	126.341	91.3298	79.8714	-1.38324	0.000315416	0.00283607
Zm00001eb161780	9352.77	8457.32	11741.1	25308.5	25687.4	26066.2	16185.2	-1.38263	9.54E-33	1.88E-30
Zm00001eb366200	257.81	322.958	240.485	728.289	710.837	693.385	448.585	-1.38203	6.02E-18	3.81E-16
Zm00001eb344520	561.958	612.227	626.775	1538.58	1563.62	1588.66	985.639	-1.38185	8.68E-34	1.85E-31
Zm00001eb127770	2194.75	2856.67	2469.23	6784.73	6512	6239.26	4108.93	-1.37856	1.06E-35	2.57E-33
Zm00001eb183150	82.5666	92.9376	71.0092	243.351	212.404	181.458	134.264	-1.37839	6.30E-08	1.29E-06
Zm00001eb296850	90.1492	84.8056	80.4771	231.007	221.254	211.501	139.588	-1.37816	4.28E-09	1.05E-07
Zm00001eb030910	14.3228	12.7789	7.57432	22.0427	30.2486	38.4546	19.0347	-1.37717	0.0291857	0.117206
Zm00001eb292230	1773.5	2139.89	1950.39	5319.33	5062.48	4805.63	3197.75	-1.37453	1.74E-40	5.28E-38
Zm00001eb021720	2619.38	2616.19	2385.91	6491.12	6586.31	6681.49	4158.82	-1.37437	6.08E-55	4.66E-52
Zm00001eb018480	247.7	400.794	266.995	769.729	785.634	801.539	497.351	-1.3706	8.21E-14	3.54E-12
Zm00001eb171520	114.582	137.083	167.582	365.026	360.366	355.705	227.996	-1.36899	3.26E-11	1.03E-09
Zm00001eb149810	532.47	757.442	606.892	1617.93	1627.33	1636.73	1030.29	-1.36763	9.33E-23	8.96E-21
Zm00001eb333050	2637.07	2728.88	3039.19	7427.49	7226.34	7025.18	4571.56	-1.36716	5.96E-49	3.28E-46
Zm00001eb213370	240.96	292.754	358.833	768.848	765.966	763.084	484.896	-1.36599	3.63E-16	1.95E-14
Zm00001eb112250	112.055	130.113	103.2	299.78	294.696	289.611	186.952	-1.36101	9.49E-11	2.87E-09
Zm00001eb266760	198.834	264.872	257.527	654.226	614.922	575.618	390.215	-1.36084	1.33E-15	6.66E-14
Zm00001eb232810	90.1492	88.2907	87.1046	212.491	227.618	242.745	144.156	-1.35984	4.28E-09	1.05E-07
Zm00001eb064510	278.873	391.5	259.42	804.116	791.411	778.706	502.523	-1.35846	2.35E-15	1.13E-13
Zm00001eb102650	62.3462	67.3798	68.1688	156.944	169.201	181.458	107.259	-1.35796	3.08E-07	5.54E-06
Zm00001eb048310	1529.17	1527.66	1825.41	4188.1	4163.39	4138.68	2641.8	-1.35493	8.74E-39	2.43E-36
Zm00001eb404920	256.125	257.902	266.995	607.495	666.663	725.831	422.87	-1.35413	1.44E-18	9.63E-17
Zm00001eb171530	1387.62	2332.73	1838.67	4907.58	4734.03	4560.48	3005.42	-1.35372	9.43E-07	1.57E-05
Zm00001eb143230	1003.44	1299.97	1223.25	3025.13	2993.67	2962.21	1902.8	-1.3506	4.01E-31	6.99E-29
Zm00001eb028010	115.425	75.5118	141.072	292.726	283.358	273.989	179.745	-1.34921	4.59E-08	9.66E-07
Zm00001eb221520	77.5115	95.2611	122.136	237.179	250.176	263.174	159.052	-1.34831	2.96E-08	6.44E-07
Zm00001eb033580	6467.99	6875.06	7453.13	17764.6	17633.1	17501.7	11212.5	-1.34704	1.07E-54	7.76E-52
Zm00001eb373000	16.0078	22.0727	18.9358	46.7304	48.0002	49.27	30.6033	-1.3441	0.00511133	0.0297436
Zm00001eb266420	156.708	209.11	215.868	532.55	489.192	445.833	312.014	-1.34145	1.08E-12	4.04E-11
Zm00001eb000930	207.259	203.301	189.358	508.744	506.13	503.515	322.436	-1.33979	2.51E-16	1.37E-14
Zm00001eb278280	395.982	398.47	337.057	976.049	953.686	931.323	607.776	-1.33956	7.76E-23	7.58E-21
Zm00001eb113590	8.42516	13.9406	7.57432	24.6878	24.9618	25.2359	15.9727	-1.33872	0.0447375	0.160005
Zm00001eb193860	540.895	645.917	640.977	1563.26	1538.11	1512.95	980.801	-1.33849	2.27E-28	3.21E-26
Zm00001eb370200	75.8264	92.9376	83.3175	226.598	211.238	195.878	134.912	-1.3374	3.52E-08	7.54E-07
Zm00001eb326050	346.274	424.028	340.844	927.555	933.044	938.533	595.447	-1.3367	3.04E-21	2.58E-19
Zm00001eb403190	1366.56	1412.65	1491.19	3713.75	3581.32	3448.9	2286.61	-1.33171	5.50E-44	2.13E-41
Zm00001eb043080	120.48	133.598	102.253	293.608	298.219	302.83	190.554	-1.33106	2.46E-10	7.09E-09
Zm00001eb400190	218.212	218.403	183.677	529.905	519.715	509.524	331.944	-1.33105	1.37E-15	6.83E-14
Zm00001eb194380	480.234	583.184	583.222	1460.11	1375.37	1290.63	879.476	-1.32858	2.63E-24	2.83E-22
Zm00001eb254130	537.525	608.741	742.283	1643.5	1578.83	1514.15	1009.24	-1.32768	5.23E-22	4.68E-20
Zm00001eb236550	133.118	146.377	139.178	334.167	349.743	365.319	223.632	-1.32614	3.96E-12	1.40E-10
Zm00001eb296500	21.9054	39.4985	24.6165	72.2999	70.9995	69.699	45.6039	-1.32464	0.00139233	0.0101505
Zm00001eb142370	5681.93	6329.05	7384.01	17063.7	16186.1	15308.6	10353.4	-1.32424	1.92E-34	4.27E-32
Zm00001eb100700	10.1102	12.7789	19.8826	46.7304	35.3823	24.0341	22.7073	-1.32397	0.0256925	0.106665
Zm00001eb062560	154.18	182.39	282.143	543.131	515.512	487.893	329.948	-1.32284	1.30E-09	3.44E-08
Zm00001eb285970	346.274	302.047	313.387	832.33	801.312	770.294	512.867	-1.32029	1.03E-20	8.37E-19
Zm00001eb279640	209.786	266.034	252.793	551.948	602.838	653.729	386.858	-1.31337	4.54E-15	2.13E-13
Zm00001eb173740	10.1102	18.5875	22.7229	37.9134	42.39	46.8666	27.2401	-1.31213	0.014077	0.0673066
Zm00001eb012700	423.785	498.378	522.628	1277.59	1192.78	1107.97	766.072	-1.31157	4.25E-22	3.84E-20
Zm00001eb300240	30.3306	26.7196	38.8184	70.5365	79.7314	88.9263	51.0663	-1.31038	0.000647138	0.00526851
Zm00001eb224350	898.122	906.142	936.375	2186.63	2265.58	2344.53	1454.36	-1.30972	6.51E-38	1.71E-35
Zm00001eb049830	1392.68	1203.54	1574.51	3497.73	3445.67	3393.62	2212.42	-1.30831	2.63E-30	4.45E-28
Zm00001eb019620	288.983	413.572	362.62	830.567	876.739	922.911	563.731	-1.30789	1.76E-16	9.74E-15
Zm00001eb343960	91.8342	103.393	71.956	208.083	220.006	231.93	141.439	-1.3071	9.62E-08	1.90E-06
Zm00001eb088090	2732.28	2383.85	3309.98	6901.11	6948.13	6995.14	4464.47	-1.30608	2.42E-28	3.39E-26
Zm00001eb180910	11.7952	13.9406	11.3615	38.7951	30.2129	21.6307	19.5046	-1.30472	0.0326856	0.12753
Zm00001eb019050	3595.02	4040.46	4166.82	10024.1	9713.74	9403.36	6245.96	-1.30451	1.84E-45	8.32E-43
Zm00001eb139810	299.936	293.915	343.685	803.234	771.743	740.252	496.204	-1.30435	2.17E-19	1.57E-17
Zm00001eb231720	693.391	684.253	683.582	1655.84	1697.36	1738.87	1091.19	-1.30405	8.67E-34	1.85E-31
Zm00001eb182450	245.172	291.592	356.94	745.923	732.272	718.621	471.65	-1.29932	5.69E-15	2.65E-13
Zm00001eb297330	1754.96	1955.18	1812.16	4751.51	4517.8	4284.09	2911.58	-1.29668	3.08E-41	1.01E-38
Zm00001eb404580	754.052	808.557	885.248	1986.48	2002.68	2018.87	1290.64	-1.29573	8.82E-32	1.59E-29
Zm00001eb410040	6933.06	9083.49	8199.2	20132	19778.2	19424.4	12754.4	-1.29334	1.84E-34	4.12E-32
Zm00001eb138320	216.527	309.018	232.91	638.355	615.398	592.442	397.85	-1.29057	1.22E-13	5.16E-12
Zm00001eb358880	50.551	60.4095	60.5945	127.847	139.631	151.415	90.1635	-1.28856	8.87E-06	0.000120136
Zm00001eb200520	155.023	151.024	144.859	307.715	368.362	429.01	237.526	-1.28835	2.55E-10	7.36E-09
Zm00001eb361660	33.7006	16.2641	34.0844	81.117	68.7986	56.4802	44.3293	-1.28691	0.00330729	0.0208455
Zm00001eb170180	3112.25	3726.8	3130.09	8308.32	8101.17	7894.02	5234.29	-1.28657	2.28E-38	6.10E-36
Zm00001eb062860	82.5666	82.4821	92.7854	201.911	209.71	217.509	135.451	-1.28494	6.26E-08	1.29E-06
Zm00001eb432010	164.291	204.463	200.719	454.96	461.212	467.464	298.379	-1.28433	2.95E-13	1.17E-11
Zm00001eb280150	377.447	649.402	660.859	1453.93	1366.88	1279.82	884.292	-1.28422	3.12E-12	1.11E-10
Zm00001eb126780	5622.95	6347.64	5916.49	14696.3	14513.3	14330.4	9382.74	-1.28385	6.19E-52	3.88E-49
Zm00001eb089470	327.739	410.087	438.364	946.952	951.756	956.559	615.94	-1.28193	2.36E-18	1.55E-16
Zm00001eb006440	321.841	296.239	274.569	684.204	724.846	765.488	468.468	-1.2819	5.77E-18	3.67E-16
Zm00001eb057770	2722.17	3114.57	2952.09	7344.61	7115.2	6885.78	4603.85	-1.28111	2.52E-44	1.01E-41
Zm00001eb323190	841.673	867.805	884.301	2163.71	2099.7	2035.69	1358.64	-1.28097	1.75E-35	4.12E-33
Zm00001eb018660	6056.85	6655.5	6897.36	15996.8	15866.6	15736.4	10268.6	-1.27961	1.86E-50	1.09E-47
Zm00001eb183650	32.0156	22.0727	27.4569	83.7621	65.9152	48.0683	42.6751	-1.27885	0.00325024	0.0205545
Zm00001eb156760	10.9527	25.5578	13.2551	47.6121	39.4283	31.2444	25.7244	-1.27795	0.0229693	0.0982921
Zm00001eb325340	1899.87	2403.6	2203.18	5254.09	5254.58	5255.07	3403.16	-1.27784	1.17E-33	2.45E-31
Zm00001eb127360	2296.7	3427.08	3113.04	7344.61	7132.62	6920.63	4620.41	-1.2769	3.42E-22	3.11E-20
Zm00001eb380880	117.952	104.555	157.167	306.834	307.235	307.637	198.829	-1.27594	5.86E-09	1.40E-07
Zm00001eb125950	368.179	440.292	439.31	981.339	1005.6	1029.86	651.797	-1.27563	3.30E-21	2.78E-19
Zm00001eb431880	1358.14	1734.45	1390.83	3720.8	3601.67	3482.55	2337.35	-1.27109	4.06E-28	5.59E-26
Zm00001eb416990	4438.37	6042.11	5229.12	12648.1	12631.2	12614.3	8194.4	-1.27092	1.01E-29	1.61E-27
Zm00001eb395360	52.236	41.8219	29.3505	119.912	99.0115	78.111	64.2863	-1.27031	0.000616293	0.00504423
Zm00001eb006950	23.5904	22.0727	19.8826	50.2572	52.7679	55.2785	34.2163	-1.26907	0.00492983	0.0289252
Zm00001eb414900	111.212	144.053	116.455	322.704	296.544	270.384	192.962	-1.26772	3.62E-09	8.98E-08
Zm00001eb354860	613.352	767.897	795.303	1804.85	1743.02	1681.19	1132.52	-1.26695	4.86E-23	4.80E-21
Zm00001eb015530	165.976	133.598	194.092	389.714	397.345	404.975	257.671	-1.26646	9.70E-11	2.93E-09
Zm00001eb111550	18.5353	25.5578	23.6697	60.8377	53.8522	46.8666	35.0934	-1.26603	0.00532149	0.0307288
Zm00001eb382090	198.834	190.522	234.804	497.282	500.399	503.515	324.991	-1.26433	7.74E-14	3.36E-12
Zm00001eb182440	306.676	405.44	307.707	814.696	812.924	811.153	529.134	-1.2628	2.71E-16	1.48E-14
Zm00001eb003460	363.124	429.837	512.213	1079.21	1042.52	1005.83	678.042	-1.26265	3.92E-17	2.28E-15
Zm00001eb047950	581.336	1076.91	722.4	1884.21	1902.27	1920.33	1237.04	-1.26223	0.000245014	0.00228032
Zm00001eb399940	6760.35	7972.89	6871.8	17598.9	17262.5	16926	11226	-1.26168	2.72E-42	9.49E-40
Zm00001eb038060	210.629	233.506	199.773	500.809	513.578	526.348	334.213	-1.26059	1.48E-14	6.71E-13
Zm00001eb152160	4254.71	4972.16	4395	10748	10866.4	10984.8	7070.93	-1.25945	2.74E-43	1.00E-40
Zm00001eb322880	14664	12510.6	17908.5	36418.9	35971.3	35523.7	23405.1	-1.2591	3.55E-26	4.49E-24
Zm00001eb414880	15.1653	29.043	8.52111	43.2036	41.43	39.6563	27.1179	-1.25908	0.0255932	0.106397
Zm00001eb047940	894.752	1289.51	1059.46	2591.33	2582.7	2574.06	1681.82	-1.25876	1.95E-21	1.67E-19
Zm00001eb159870	11.7952	24.3961	20.8294	43.2036	45.0351	46.8666	29.4182	-1.25844	0.0133354	0.064636
Zm00001eb315600	687.493	820.175	889.982	1944.16	1907.61	1871.06	1242.57	-1.25673	2.06E-24	2.25E-22
Zm00001eb401070	26.118	23.2344	23.6697	67.8914	57.9798	48.0683	37.7964	-1.25607	0.00411738	0.0249689
Zm00001eb113210	275.503	311.341	239.538	634.828	656.296	677.763	427.795	-1.2547	1.95E-15	9.57E-14
Zm00001eb267120	23.5904	32.5282	17.0422	59.956	57.6173	55.2785	37.6791	-1.25295	0.00533697	0.0307988
Zm00001eb314770	3204.93	3567.64	3469.04	8138.15	8123.03	8107.92	5297.54	-1.25114	8.42E-48	4.22E-45
Zm00001eb323300	1466.82	1413.81	1556.52	3598.24	3515.76	3433.28	2293.74	-1.24896	1.05E-39	3.01E-37
Zm00001eb324340	11.7952	9.29376	20.8294	30.8597	33.4555	36.0512	21.7659	-1.24882	0.033897	0.131111
Zm00001eb054760	796.178	1090.86	960.991	2234.24	2247.93	2261.61	1468.78	-1.2461	8.81E-23	8.55E-21
Zm00001eb318150	14451.7	17509.4	18213.4	41418.1	39636.6	37855	25889.5	-1.245	7.09E-34	1.55E-31
Zm00001eb151040	23.5904	27.8813	44.4991	83.7621	75.5288	67.2956	49.4057	-1.24345	0.002301	0.015424
Zm00001eb337300	1415.43	1217.48	1545.16	3321.39	3295.02	3268.64	2153.62	-1.24115	2.77E-29	4.26E-27
Zm00001eb143460	26228.4	32178.5	31638.9	73134.9	70920.6	68706.4	46377.4	-1.24061	5.74E-37	1.46E-34
Zm00001eb242740	461.699	569.243	496.118	1204.41	1198.85	1193.3	784.953	-1.2392	5.52E-22	4.92E-20
Zm00001eb079490	1438.17	1863.4	1667.3	3851.29	3904.86	3958.42	2555.72	-1.23879	1.50E-28	2.19E-26
Zm00001eb323260	87.6217	117.334	63.4349	211.609	209.752	207.895	137.579	-1.2376	3.94E-06	5.78E-05
Zm00001eb158120	780.17	1267.44	1010.22	2436.15	2395.15	2354.14	1569.63	-1.23536	4.08E-16	2.19E-14
Zm00001eb247390	1789.5	2003.97	2184.24	4688.91	4685.98	4683.05	3069.94	-1.2342	5.67E-34	1.25E-31
Zm00001eb288360	914.13	1233.75	1157.92	2669.81	2587.68	2505.56	1696.23	-1.23397	7.18E-23	7.07E-21
Zm00001eb270810	728.776	949.126	826.547	1893.9	1959.39	2024.88	1284.65	-1.23309	1.59E-23	1.61E-21
Zm00001eb388280	54.7635	47.6305	41.6587	104.041	113.308	122.574	74.1337	-1.2329	0.000109199	0.00112423
Zm00001eb018640	1985.81	2185.2	2117.02	4837.92	4924.52	5011.12	3227.41	-1.23285	7.78E-43	2.78E-40
Zm00001eb367120	2881.4	3545.57	3817.46	8141.67	8020.25	7898.82	5256.99	-1.23238	1.67E-28	2.41E-26
Zm00001eb173320	142.385	152.185	135.391	331.521	335.802	340.083	220.313	-1.22986	1.23E-10	3.68E-09
Zm00001eb014010	4004.48	4745.63	4333.46	10214.6	10223.6	10232.5	6706.13	-1.22971	9.62E-41	3.05E-38
Zm00001eb000900	109.527	155.671	112.668	335.048	293.103	251.157	192.814	-1.22963	1.05E-07	2.05E-06
Zm00001eb148040	616.722	701.679	686.422	1752.83	1561.99	1371.15	1025.76	-1.22804	9.49E-21	7.71E-19
Zm00001eb055710	168.503	213.757	187.464	434.681	443.262	451.842	291.249	-1.22718	4.43E-12	1.56E-10
Zm00001eb323660	249.385	295.077	381.556	730.934	721.773	712.613	473.913	-1.22669	1.38E-12	5.08E-11
Zm00001eb274260	435.581	493.731	578.488	1149.74	1175.73	1201.71	771.85	-1.22653	6.44E-19	4.45E-17
Zm00001eb027900	333.636	413.572	365.461	847.319	864.686	882.053	568.408	-1.22438	3.60E-18	2.34E-16
Zm00001eb424580	2066.69	2152.67	2014.77	4843.21	4852.66	4862.11	3187.89	-1.22395	7.34E-45	3.06E-42
Zm00001eb377160	198.834	232.344	277.409	514.035	551.436	588.837	362.292	-1.22299	4.76E-12	1.68E-10
Zm00001eb371850	537.525	558.788	583.222	1293.46	1306.47	1319.47	858.495	-1.22274	6.42E-26	7.93E-24
Zm00001eb377070	371.55	534.391	409.96	1047.47	1019.44	991.409	670.955	-1.22192	2.04E-15	9.97E-14
Zm00001eb162880	209.786	188.199	277.409	586.335	525.097	463.859	345.118	-1.2218	2.13E-10	6.18E-09
Zm00001eb047620	11.7952	23.2344	18.9358	35.2682	41.6683	48.0683	27.4604	-1.22103	0.02027	0.0892218
Zm00001eb298800	194.621	292.754	195.985	583.689	527.379	471.069	347.624	-1.21993	8.13E-10	2.21E-08
Zm00001eb312870	344.589	324.12	361.674	817.341	799.827	782.312	526.007	-1.21873	6.33E-19	4.39E-17
Zm00001eb397280	27157.7	33659.7	30976.1	72371.3	71208.2	70045.1	46842	-1.21872	1.83E-37	4.76E-35
Zm00001eb050820	175.243	290.43	213.974	563.41	523.849	484.288	345.469	-1.21812	1.11E-09	2.97E-08
Zm00001eb396250	30.3306	6.97032	34.0844	51.1389	56.213	61.2871	36.7623	-1.21793	0.0218041	0.0945243
Zm00001eb158620	65.7162	89.4525	84.2643	179.868	184.869	189.87	121.834	-1.21728	2.08E-06	3.21E-05
Zm00001eb222680	98.5744	66.2181	117.402	256.576	219.017	181.458	144.046	-1.21643	8.68E-06	0.00011772
Zm00001eb196180	3236.95	3708.21	3995.45	8416.77	8472.04	8527.32	5576.94	-1.21637	1.33E-34	3.03E-32
Zm00001eb236810	96.8893	104.555	93.7322	245.996	227.547	209.097	150.054	-1.21459	1.15E-07	2.22E-06
Zm00001eb221270	49.7084	90.6142	54.9138	145.481	149.65	153.819	98.9073	-1.214	7.72E-05	0.000829449
Zm00001eb214260	395.982	449.586	410.907	1000.74	969.034	937.332	638.909	-1.21334	1.55E-20	1.24E-18
Zm00001eb406000	84.2516	72.0267	87.1046	204.556	188.2	171.844	123.957	-1.21315	1.45E-06	2.32E-05
Zm00001eb354990	42.9683	52.2774	37.8716	119.912	102.016	84.1195	67.4298	-1.21311	0.000412561	0.00359344
Zm00001eb159320	3495.6	4059.05	4809.69	9865.41	9544.86	9224.31	6290.81	-1.21187	2.10E-25	2.45E-23
Zm00001eb072670	406.935	428.675	503.692	1067.75	1031.98	996.215	680.653	-1.20977	6.02E-19	4.20E-17
Zm00001eb015500	221.582	217.242	173.262	467.304	470.989	474.674	310.813	-1.20719	5.86E-12	2.04E-10
Zm00001eb190400	30.3306	27.8813	42.6055	74.0633	77.8897	81.7161	51.3194	-1.20718	0.00160379	0.0114378
Zm00001eb340190	378.29	491.408	410.907	1025.42	980.777	936.13	648.432	-1.20506	3.16E-17	1.86E-15
Zm00001eb169750	247.7	288.107	346.525	673.623	677.496	681.368	447.465	-1.20499	1.80E-13	7.35E-12
Zm00001eb344410	241.802	325.282	277.409	652.462	645.885	639.308	427.253	-1.20351	7.17E-14	3.13E-12
Zm00001eb185940	25.2755	25.5578	31.2441	71.4182	62.7475	54.0768	41.5145	-1.20217	0.00401842	0.0244387
Zm00001eb165130	85.9366	207.948	188.411	409.112	367.387	325.663	243.414	-1.2013	1.41E-05	0.000182876
Zm00001eb356720	33.7006	68.5415	47.3395	131.374	113.155	94.9349	75.1781	-1.20117	0.00069172	0.00558689
Zm00001eb202700	2374.21	3330.65	3168.9	6954.9	6786.95	6619	4489.53	-1.19915	2.87E-22	2.62E-20
Zm00001eb251040	351.329	525.098	479.076	1074.8	1033.1	991.409	684.342	-1.19781	4.97E-14	2.19E-12
Zm00001eb014000	18871.5	20100.1	19800.2	45238.6	44894.1	44549.7	29712	-1.19645	3.54E-56	3.05E-53
Zm00001eb428300	151.653	96.4228	268.888	437.326	394.713	352.1	261.278	-1.1948	0.0316643	0.124391
Zm00001eb385070	4448.48	5422.91	4700.81	11650.9	11108.1	10565.4	7357.7	-1.19411	8.57E-33	1.70E-30
Zm00001eb025100	226.637	199.816	299.186	525.497	554.763	584.03	367.033	-1.19357	7.35E-11	2.25E-09
Zm00001eb110040	393.455	484.437	569.021	1080.09	1101.84	1123.6	730.12	-1.19308	2.13E-15	1.04E-13
Zm00001eb155360	188.724	322.958	279.303	596.915	600.086	603.257	398.231	-1.19257	9.07E-10	2.46E-08
Zm00001eb243650	79.1965	92.9376	76.69	187.803	188.837	189.87	125.299	-1.19122	1.38E-06	2.22E-05
Zm00001eb363740	24.433	18.5875	26.5101	51.1389	53.2087	55.2785	35.1896	-1.19002	0.00803734	0.0430795
Zm00001eb374100	8907.08	10752.9	11124.8	23877.5	23406	22934.6	15519.4	-1.18986	1.29E-32	2.49E-30
Zm00001eb032650	113.74	102.231	116.455	275.092	252.309	229.526	167.409	-1.18763	7.02E-08	1.43E-06
Zm00001eb312060	729.619	741.178	1275.33	2128.44	2081.46	2034.49	1381.81	-1.18505	0.000640195	0.0052228
Zm00001eb110240	834.091	1172.18	997.916	2297.73	2266.45	2235.18	1507.42	-1.18114	1.18E-19	8.80E-18
Zm00001eb134650	76.6689	47.6305	51.1266	119.03	133.42	147.81	88.4533	-1.17701	0.000169847	0.00165055
Zm00001eb373030	6491.58	8739.62	7353.71	16678.4	16978.9	17279.4	11308.5	-1.17375	2.18E-26	2.80E-24
Zm00001eb153630	1404.47	1468.41	1685.29	3554.16	3424.02	3293.88	2281.24	-1.17265	1.61E-28	2.33E-26
Zm00001eb174070	483.604	598.286	566.18	1245.85	1235.8	1225.74	823.932	-1.17256	4.75E-20	3.62E-18
Zm00001eb284130	81.724	115.01	106.987	239.824	226.864	213.904	151.49	-1.17249	8.67E-07	1.45E-05
Zm00001eb413430	17.6928	31.3665	26.5101	53.7841	56.3339	58.8837	37.6474	-1.17205	0.00862771	0.0455759
Zm00001eb160440	99.4169	183.552	95.6257	284.791	281.794	278.796	188.436	-1.1699	8.67E-06	0.000117632
Zm00001eb155860	5421.59	5368.31	6672.97	13101.3	13095.7	13090.2	8730.87	-1.16964	4.59E-30	7.58E-28
Zm00001eb080130	80.8815	120.819	71.0092	175.459	203.695	231.93	136.02	-1.16934	1.98E-05	0.000247316
Zm00001eb396110	132.275	105.717	126.87	275.974	274.381	272.788	182.725	-1.16891	3.15E-08	6.81E-07
Zm00001eb371290	441.478	564.596	592.69	1207.06	1195.37	1183.68	797.9	-1.16799	7.05E-17	4.05E-15
Zm00001eb278070	4046.6	4792.1	4866.5	10308	10260.1	10212.1	6845.07	-1.16773	1.38E-33	2.88E-31
Zm00001eb194450	5145.24	5453.12	5750.8	12331.5	12229.6	12127.6	8161.67	-1.16629	6.27E-44	2.40E-41
Zm00001eb231110	1613.42	1965.63	1876.54	4098.17	4077.57	4056.96	2722.14	-1.1662	1.73E-29	2.70E-27
Zm00001eb097950	327.739	458.88	306.76	860.545	813.617	766.689	544.122	-1.16452	8.28E-12	2.84E-10
Zm00001eb293450	7510.19	9161.33	7526.03	17964.8	18073.9	18183	12069.1	-1.16438	6.19E-32	1.13E-29
Zm00001eb284020	72.4564	104.555	136.338	254.813	233.157	211.501	155.932	-1.16437	1.21E-05	0.000159405
Zm00001eb022030	3370.06	4086.93	3549.51	8547.26	8217.03	7886.81	5488.11	-1.16424	1.66E-31	2.91E-29
Zm00001eb165430	321.841	376.397	327.589	755.622	764.761	773.9	511.07	-1.16401	2.06E-16	1.14E-14
Zm00001eb082050	10867.6	11563.8	12068.7	26294.2	25644.3	24994.3	17157.7	-1.15713	3.40E-45	1.47E-42
Zm00001eb153910	35.3857	13.9406	17.0422	49.3755	49.9236	50.4717	33.2432	-1.15502	0.0222353	0.0959558
Zm00001eb276740	42.1258	38.3368	80.4771	96.106	120.155	144.205	80.2501	-1.15412	0.00154503	0.0110848
Zm00001eb081780	240.96	190.522	264.154	538.722	516.913	495.103	345.892	-1.15319	5.01E-11	1.56E-09
Zm00001eb156610	19872.4	17854.5	23638.5	45355	45454	45553.1	30454.7	-1.15186	2.19E-27	2.99E-25
Zm00001eb106340	77.5115	97.5845	117.402	216.018	216.163	216.307	144.965	-1.15157	2.82E-06	4.25E-05
Zm00001eb426300	369.864	390.338	444.044	931.963	890.785	849.607	597.163	-1.15139	1.04E-16	5.85E-15
Zm00001eb028160	570.383	558.788	536.83	1195.59	1233.5	1271.41	826.6	-1.15041	1.40E-22	1.33E-20
Zm00001eb244630	38.7557	42.9837	44.4991	104.041	92.8787	81.7161	62.3992	-1.14895	0.000802337	0.00635184
Zm00001eb428320	89.3067	113.849	87.1046	217.781	213.439	209.097	143.428	-1.14844	1.33E-06	2.16E-05
Zm00001eb112840	701.816	936.347	840.749	1787.22	1826.13	1865.05	1226.24	-1.14642	1.75E-19	1.28E-17
Zm00001eb414930	77.5115	74.3501	93.7322	178.986	181.424	183.861	121.688	-1.14566	5.40E-06	7.69E-05
Zm00001eb110050	427.998	532.068	651.391	1128.58	1187.98	1247.37	797.483	-1.14559	2.88E-13	1.14E-11
Zm00001eb414630	781.855	910.789	903.237	1997.06	1910.63	1824.19	1283.43	-1.14505	9.95E-24	1.04E-21
Zm00001eb014930	69.0863	113.849	77.6367	169.288	190.995	212.702	128.512	-1.14383	2.88E-05	0.00034567
Zm00001eb299020	420.415	382.206	409.013	905.512	893.182	880.852	599.6	-1.14366	1.74E-18	1.15E-16
Zm00001eb352160	32.0156	22.0727	22.7229	61.7194	56.6964	51.6734	38.0408	-1.14191	0.00911728	0.0476443
Zm00001eb043810	477.707	520.451	483.809	1042.18	1089.5	1136.82	732.192	-1.14153	4.18E-20	3.21E-18
Zm00001eb215800	220.739	300.886	211.134	540.486	536.421	532.356	361.12	-1.14108	1.81E-10	5.33E-09
Zm00001eb413260	684.123	947.964	964.779	1986.48	1905.34	1824.19	1281.51	-1.14071	4.76E-16	2.51E-14
Zm00001eb049130	33.7006	26.7196	44.4991	80.2352	77.3706	74.5059	51.9321	-1.14041	0.00286533	0.0184871
Zm00001eb178670	1286.52	995.594	1833.93	3117.71	3024.94	2932.17	2033.19	-1.14036	0.000640875	0.00522679
Zm00001eb225520	971.421	993.271	1151.3	2305.66	2289.65	2273.63	1539.06	-1.14035	1.83E-25	2.16E-23
Zm00001eb418130	30.3306	31.3665	40.712	64.3645	75.4437	86.5229	50.6593	-1.13777	0.00314425	0.0200091
Zm00001eb316570	113.74	185.875	162.848	339.457	337.367	335.276	227.439	-1.1377	1.88E-07	3.51E-06
Zm00001eb408850	817.24	1205.87	1164.55	2355.04	2334.16	2313.29	1571.2	-1.13746	1.26E-15	6.34E-14
Zm00001eb373050	1198.9	1622.92	1325.51	3018.08	3037.01	3055.94	2044.27	-1.13741	8.80E-21	7.18E-19
Zm00001eb028850	28.6455	25.5578	20.8294	61.7194	54.8939	48.0683	36.9641	-1.13729	0.0100287	0.0514797
Zm00001eb123910	626.832	822.498	560.499	1524.47	1469.44	1414.41	989.742	-1.1367	1.15E-14	5.24E-13
Zm00001eb025550	4327.16	4897.81	5176.1	10974.6	10536.9	10099.1	7094.96	-1.13468	4.69E-32	8.73E-30
Zm00001eb311730	7966.83	9172.94	14658.2	24591.7	23235.6	21879.5	15653.8	-1.13237	0.00203718	0.0139163
Zm00001eb305200	1945.37	1954.01	2060.21	4453.5	4353.77	4254.04	2933.43	-1.13222	4.69E-37	1.21E-34
Zm00001eb323200	736.359	802.749	778.261	1794.27	1690.26	1586.25	1139.58	-1.13197	1.25E-23	1.29E-21
Zm00001eb161680	32.8581	17.4258	18.9358	42.3219	51.2036	60.0854	34.3254	-1.13021	0.0190725	0.0851339
Zm00001eb008160	3659.05	3920.81	4713.12	9260.56	8965.44	8670.32	6044.77	-1.12974	1.11E-25	1.34E-23
Zm00001eb205530	272.975	218.403	235.751	550.185	531.056	511.927	357.848	-1.12867	7.77E-12	2.68E-10
Zm00001eb376490	4694.5	5476.35	5720.5	11858.9	11557.1	11255.2	7801.1	-1.12591	9.02E-31	1.55E-28
Zm00001eb368680	2092.81	2387.34	2129.33	4856.44	4799.79	4743.14	3241.81	-1.12447	6.11E-33	1.22E-30
Zm00001eb290340	203.889	233.506	188.411	462.014	453.323	444.632	306.49	-1.12378	6.82E-11	2.09E-09
Zm00001eb198660	1418.8	1312.74	1432.49	3151.22	3023.07	2894.91	2042.03	-1.12276	3.81E-30	6.36E-28
Zm00001eb154800	8340.91	12844	10417.5	23635	22919.5	22203.9	15488.3	-1.12185	1.56E-17	9.45E-16
Zm00001eb224260	307.518	241.638	294.452	639.237	612.835	586.433	413.856	-1.12078	2.01E-12	7.30E-11
Zm00001eb002700	36.2282	42.9837	57.7542	91.6974	99.3247	106.952	67.1231	-1.12006	0.00110944	0.00840627
Zm00001eb422300	77.5115	82.4821	36.9248	135.783	142.397	149.012	96.3426	-1.1197	0.000700855	0.00565073
Zm00001eb246370	14525	16367.5	15741.3	34622.8	33740	32857.1	22822.7	-1.11823	5.65E-41	1.81E-38
Zm00001eb140680	24.433	34.8516	41.6587	76.7084	72.6029	68.4973	49.2298	-1.11709	0.00468303	0.0277875
Zm00001eb286230	18.5353	25.5578	15.1486	52.0207	42.2334	32.4461	28.7417	-1.11541	0.0300367	0.11941
Zm00001eb101180	274.66	376.397	439.31	774.138	785.435	796.732	532.248	-1.11389	1.80E-10	5.28E-09
Zm00001eb328760	1555.28	1466.09	1517.7	3397.21	3274.05	3150.88	2217.43	-1.1136	4.07E-32	7.68E-30
Zm00001eb417350	1794.56	2101.55	2302.59	4408.53	4469.48	4530.44	3027.53	-1.11358	2.14E-24	2.33E-22
Zm00001eb232890	183.668	334.575	265.101	545.776	561.899	578.021	381.428	-1.11179	5.51E-08	1.15E-06
Zm00001eb270570	772.587	783	810.452	1623.22	1705.08	1786.94	1155.24	-1.1114	2.06E-24	2.25E-22
Zm00001eb378160	23.5904	10.4555	34.0844	44.0853	49.6819	55.2785	33.4988	-1.11104	0.0302398	0.120027
Zm00001eb316860	828.193	783	913.652	1894.79	1818.03	1741.27	1232.18	-1.11094	8.98E-23	8.68E-21
Zm00001eb120160	341.219	253.255	397.652	694.784	715.715	736.647	484.711	-1.10911	1.73E-10	5.10E-09
Zm00001eb277780	137.33	152.185	217.762	355.328	363.928	372.529	247.027	-1.10519	2.29E-07	4.21E-06
Zm00001eb394690	96.8893	140.568	116.455	277.737	251.829	225.921	171.514	-1.10439	2.08E-06	3.21E-05
Zm00001eb429650	18.5353	13.9406	21.7762	47.6121	38.8274	30.0427	26.3814	-1.10381	0.0369548	0.139505
Zm00001eb033540	16.8503	16.2641	13.2551	36.1499	33.0963	30.0427	22.5124	-1.10249	0.0462491	0.1639
Zm00001eb327890	369.022	455.394	386.29	834.976	864.523	894.07	587.95	-1.1018	5.07E-15	2.38E-13
Zm00001eb154960	32.0156	48.7923	51.1266	91.6974	93.917	96.1366	63.9537	-1.10118	0.0016459	0.0116807
Zm00001eb331230	197.149	314.826	266.995	527.26	555.044	582.828	377.812	-1.101	5.27E-09	1.27E-07
Zm00001eb226690	304.148	277.651	311.494	646.291	639.194	632.098	434.336	-1.10046	5.71E-14	2.50E-12
Zm00001eb223620	210.629	329.929	250.899	618.958	562.438	505.919	383.267	-1.10031	8.54E-09	2.01E-07
Zm00001eb318570	3028.84	3951.01	3694.37	7541.23	7620.29	7699.34	5182.96	-1.09947	5.32E-24	5.66E-22
Zm00001eb291370	211.471	188.199	283.09	473.476	488.496	503.515	331.95	-1.09842	5.24E-09	1.27E-07
Zm00001eb283060	44.6533	34.8516	40.712	92.5791	85.9459	79.3127	58.4217	-1.09798	0.00182392	0.0127277
Zm00001eb376500	19.3779	13.9406	28.4037	44.0853	44.2742	44.4632	30.0541	-1.09671	0.028209	0.114305
Zm00001eb251870	608.296	726.075	607.839	1371.93	1381.16	1390.38	940.904	-1.09562	3.55E-19	2.51E-17
Zm00001eb272730	33.7006	27.8813	41.6587	81.117	73.6054	66.0939	50.0903	-1.0954	0.00450249	0.0268632
Zm00001eb309920	74.1414	119.657	86.1579	212.491	197.575	182.66	135.021	-1.09436	2.93E-05	0.000350883
Zm00001eb191910	29.4881	39.4985	26.5101	64.3645	67.6326	70.9007	46.1524	-1.094	0.00601015	0.0340489
Zm00001eb021200	6965.92	6859.96	7877.29	15417.5	15443.5	15469.6	10518.1	-1.09395	1.51E-35	3.61E-33
Zm00001eb066190	3682.64	3513.04	4132.74	8048.21	8057.04	8065.86	5488.5	-1.09302	4.92E-32	9.10E-30
Zm00001eb186890	27.803	9.29376	68.1688	53.7841	75.5612	97.3383	51.2776	-1.09167	0.0478338	0.167538
Zm00001eb046920	13385.1	13749	14735.8	27191.8	29734.2	32276.7	20267.7	-1.09105	1.18E-31	2.08E-29
Zm00001eb340990	329.424	317.15	375.875	739.751	726.182	712.613	494.963	-1.09067	3.40E-14	1.51E-12
Zm00001eb002950	12277.1	15792.4	14253	30410	30037.1	29664.1	20479.3	-1.09052	7.60E-27	1.02E-24
Zm00001eb085540	539.21	712.135	584.169	1370.17	1298.56	1226.94	886.526	-1.08993	1.54E-15	7.66E-14
Zm00001eb028030	5776.29	6820.46	6877.48	14417.7	13806.8	13195.9	9417.57	-1.08921	4.13E-29	6.22E-27
Zm00001eb419500	5267.41	4602.74	6939.02	12300.7	11920.3	11540	8129.97	-1.08893	1.34E-16	7.48E-15
Zm00001eb282880	295.723	283.46	278.356	627.775	607.705	587.635	414.59	-1.0885	1.91E-13	7.77E-12
Zm00001eb199500	373.235	443.777	374.929	896.695	841.907	787.118	575.151	-1.08798	2.43E-14	1.09E-12
Zm00001eb252840	496.242	753.957	629.615	1292.58	1328.26	1363.94	907.266	-1.0872	7.57E-13	2.88E-11
Zm00001eb285960	511.407	374.074	473.395	1056.28	963.16	870.036	657.039	-1.08642	1.89E-12	6.88E-11
Zm00001eb354260	1357.29	1852.94	1785.65	3548.87	3532.53	3516.2	2412.19	-1.08636	1.66E-18	1.10E-16
Zm00001eb158820	401.038	537.877	571.861	1090.67	1065.67	1040.68	728.425	-1.08435	7.43E-13	2.84E-11
Zm00001eb137880	2159.37	2588.31	2585.68	5218.82	5178.06	5137.3	3537.9	-1.08377	1.07E-26	1.43E-24
Zm00001eb295790	352.172	420.543	362.62	812.051	799.585	787.118	546.901	-1.08282	1.09E-14	4.97E-13
Zm00001eb413250	146.598	234.668	259.42	525.497	450.215	374.933	308.223	-1.08279	2.15E-06	3.31E-05
Zm00001eb017910	996.696	1033.93	958.151	2161.06	2108.59	2056.12	1441.19	-1.08276	2.47E-26	3.15E-24
Zm00001eb408870	11.7952	20.911	30.2973	44.0853	44.2742	44.4632	30.3104	-1.08231	0.0362353	0.137637
Zm00001eb348950	493.714	769.059	678.848	1408.97	1366.02	1323.08	934.733	-1.08141	4.34E-12	1.53E-10
Zm00001eb253450	240.117	252.093	259.42	551.948	528.933	505.919	361.899	-1.08017	5.72E-12	2.00E-10
Zm00001eb031840	53.0785	91.7759	66.2753	127.847	148.043	168.239	101.443	-1.07949	0.00035192	0.00313158
Zm00001eb369420	21.0629	15.1024	27.4569	38.7951	45.2342	51.6734	30.8181	-1.07871	0.0284712	0.115062
Zm00001eb291330	60.6611	92.9376	85.2111	157.825	167.238	176.651	114.657	-1.07701	7.73E-05	0.000830179
Zm00001eb247660	4854.58	4878.06	4847.56	10137	10244.8	10352.7	7013.98	-1.07581	2.76E-43	1.00E-40
Zm00001eb399810	35.3857	25.5578	30.2973	61.7194	64.5075	67.2956	44.0512	-1.07524	0.00756397	0.0410535
Zm00001eb138280	25.2755	20.911	11.3615	34.3865	40.6266	46.8666	27.7602	-1.07457	0.0428706	0.155304
Zm00001eb090330	26.9605	18.5875	51.1266	59.956	68.4326	76.9093	46.708	-1.07447	0.0168534	0.0772563
Zm00001eb325890	311.731	428.675	462.033	842.029	841.612	841.195	577.133	-1.07311	4.71E-11	1.47E-09
Zm00001eb419010	532.47	482.114	628.668	1146.22	1153.53	1160.85	790.064	-1.07257	1.47E-15	7.34E-14
Zm00001eb106310	158.393	132.436	147.699	338.575	307.484	276.393	210.699	-1.07254	1.37E-07	2.62E-06
Zm00001eb145880	53.921	48.7923	71.956	106.686	123.042	139.398	84.1508	-1.07135	0.000602356	0.00496259
Zm00001eb037000	13118.8	17384	17513.7	34620.2	33613.1	32605.9	23048.5	-1.07063	5.34E-21	4.42E-19
Zm00001eb268400	807.13	865.482	830.334	1693.76	1749.96	1806.17	1200.57	-1.06893	1.35E-23	1.37E-21
Zm00001eb364450	387.557	484.437	372.088	875.534	867.377	859.221	595.768	-1.06862	2.23E-13	8.97E-12
Zm00001eb171660	492.029	417.058	579.435	1051.88	1042.07	1032.27	714.533	-1.06822	1.43E-13	5.95E-12
Zm00001eb012680	86.7791	131.274	109.828	216.9	228.02	239.14	156.784	-1.06734	8.12E-06	0.000110518
Zm00001eb381580	4565.59	5836.48	5277.41	10920.8	10948	10975.2	7515.1	-1.06732	2.91E-25	3.34E-23
Zm00001eb112460	6056.85	8573.5	7897.17	15336.4	15731.1	16125.7	10797.9	-1.06723	7.16E-19	4.92E-17
Zm00001eb093530	38.7557	51.1157	49.2331	107.568	96.4447	85.3212	66.3988	-1.06672	0.00155739	0.0111589
Zm00001eb245840	2701.11	2949.61	2944.52	6303.32	5997.9	5692.49	4118.21	-1.06671	4.04E-31	7.00E-29
Zm00001eb142840	26.9605	33.6899	59.6477	80.2352	83.9799	87.7246	57.6516	-1.06535	0.00716516	0.0392539
Zm00001eb024020	444.006	578.537	508.426	1032.48	1064.82	1097.16	732.121	-1.06397	9.22E-15	4.23E-13
Zm00001eb423470	262.865	555.302	373.035	819.105	828.948	838.792	569.82	-1.06346	0.00735193	0.0400842
Zm00001eb077220	3622.82	3445.66	3791.89	7463.64	7567.67	7671.7	5199.14	-1.06339	7.43E-36	1.83E-33
Zm00001eb055950	25.2755	25.5578	29.3505	56.4292	55.8539	55.2785	38.3783	-1.06328	0.0122675	0.0603841
Zm00001eb290700	292.353	250.932	319.068	615.431	601.533	587.635	413.084	-1.06289	1.36E-11	4.56E-10
Zm00001eb136650	30.3306	27.8813	43.5523	72.2999	70.9995	69.699	48.7526	-1.06269	0.00665918	0.0369284
Zm00001eb408530	3221.78	4437.77	4039.95	7873.63	8140.99	8408.35	5596.3	-1.06241	1.72E-19	1.26E-17
Zm00001eb020940	101.944	117.334	120.242	236.297	235.916	235.535	162.27	-1.06239	1.27E-06	2.05E-05
Zm00001eb097800	108.685	120.819	115.508	228.362	239.759	251.157	164.906	-1.06043	9.93E-07	1.64E-05
Zm00001eb108330	1114.65	1481.19	1348.23	2896.4	2736.43	2576.46	1883.39	-1.05991	7.01E-18	4.41E-16
Zm00001eb159030	47.1809	51.1157	51.1266	123.439	103.178	82.9178	71.156	-1.0596	0.00137869	0.010067
Zm00001eb037950	227.479	335.737	332.323	581.926	620.832	659.737	427.441	-1.05937	4.04E-09	9.93E-08
Zm00001eb058800	1246.92	1649.64	1469.42	3013.67	3025.19	3036.71	2083.27	-1.05743	1.61E-19	1.20E-17
Zm00001eb006410	1039.66	1251.17	1240.29	2419.4	2444.46	2469.51	1684.01	-1.05565	1.08E-21	9.57E-20
Zm00001eb113070	948.673	1484.68	1150.35	2541.08	2478.25	2415.43	1708.04	-1.05539	5.12E-13	2.00E-11
Zm00001eb116230	23132.1	30382.5	27978.6	57528.7	56433	55337.4	38871.9	-1.05495	1.29E-23	1.32E-21
Zm00001eb022810	304.991	309.018	314.334	654.226	642.561	630.896	442.693	-1.05488	1.64E-13	6.74E-12
Zm00001eb091230	1333.7	1398.71	1571.67	2971.35	2978.8	2986.24	2052.34	-1.05407	1.00E-24	1.11E-22
Zm00001eb252540	499.612	554.141	567.127	1208.82	1118.14	1027.46	771.432	-1.05222	6.53E-16	3.40E-14
Zm00001eb124860	26.118	30.2047	24.6165	41.4402	56.1705	70.9007	38.656	-1.05181	0.0181861	0.0820548
Zm00001eb293780	103.629	106.878	153.38	253.931	251.342	248.753	173.314	-1.0504	6.55E-06	9.14E-05
Zm00001eb162600	34.5432	46.4688	63.4349	85.5255	99.8438	114.162	68.8269	-1.05034	0.00314678	0.020017
Zm00001eb083620	319.314	428.675	370.195	679.795	770.71	861.624	531.921	-1.04945	1.17E-10	3.52E-09
Zm00001eb299370	22424.4	22966.1	21756.3	46818.6	46293.4	45768.2	31946.7	-1.04851	1.74E-44	7.14E-42
Zm00001eb156530	556.06	480.952	474.342	1009.55	1043.74	1077.93	719.768	-1.04819	6.28E-16	3.28E-14
Zm00001eb248960	3595.02	4916.4	3799.47	8664.53	8478.15	8291.78	5853.44	-1.04771	1.20E-18	8.04E-17
Zm00001eb111710	108.685	95.2611	106.987	194.857	215.196	235.535	148.265	-1.04751	6.23E-06	8.75E-05
Zm00001eb137020	2363.26	2663.82	2603.67	5503.61	5247.15	4990.69	3625.01	-1.04571	3.82E-28	5.30E-26
Zm00001eb359160	262.865	411.249	346.525	730.053	698.5	666.948	483.528	-1.04391	2.67E-09	6.75E-08
Zm00001eb154670	45.4959	44.1454	39.7652	77.5901	89.2668	100.943	61.588	-1.04379	0.00249709	0.0165213
Zm00001eb246540	37.9132	54.6009	43.5523	94.3425	92.8362	91.3298	64.3477	-1.04284	0.00215889	0.0146244
Zm00001eb245610	85.9366	103.393	86.1579	197.502	188.278	179.054	130.409	-1.04236	1.87E-05	0.000235436
Zm00001eb079630	48.8659	38.3368	35.978	77.5901	85.0608	92.5315	58.6605	-1.04222	0.00338749	0.0212538
Zm00001eb171570	555.218	864.32	663.699	1488.32	1425.53	1362.74	986.859	-1.0417	2.03E-11	6.66E-10
Zm00001eb401500	195.464	206.786	184.624	417.929	401.838	385.748	278.11	-1.04146	2.28E-09	5.84E-08
Zm00001eb206350	1600.78	1541.6	1999.62	3404.27	3529.33	3654.39	2440.13	-1.04123	7.04E-19	4.85E-17
Zm00001eb196640	3070.97	3600.17	3256.96	6790.02	6801.85	6813.68	4706.36	-1.04012	4.06E-29	6.15E-27
Zm00001eb082390	90.1492	173.096	80.4771	231.889	233.712	235.535	162.229	-1.03928	0.000300514	0.00272341
Zm00001eb105970	23.5904	31.3665	10.4147	46.7304	44.3951	42.0598	30.8324	-1.03918	0.0472174	0.166213
Zm00001eb105800	1615.1	1615.95	1665.4	3434.24	3351.44	3268.64	2319.87	-1.03831	4.92E-30	8.08E-28
Zm00001eb253960	303.306	354.325	361.674	724.762	695.855	666.948	482.203	-1.03756	1.97E-12	7.17E-11
Zm00001eb168600	77.5115	48.7923	61.5413	135.783	129.178	122.574	89.2404	-1.03708	0.000590014	0.00487111
Zm00001eb038250	652.95	1108.28	854.951	1789.86	1784.8	1779.73	1237.15	-1.03628	1.73E-10	5.11E-09
Zm00001eb005990	1524.95	1712.38	1565.99	3345.19	3280.48	3215.77	2272.86	-1.03617	7.22E-27	9.70E-25
Zm00001eb146910	342.061	347.354	348.419	708.01	709.11	710.209	491.211	-1.03566	4.39E-14	1.95E-12
Zm00001eb248540	4261.45	5566.96	4258.66	9544.47	9617.52	9690.57	6664.42	-1.03497	1.00E-19	7.50E-18
Zm00001eb145600	102.787	117.334	74.7964	190.449	200.975	211.501	139.373	-1.03428	4.41E-05	0.000500833
Zm00001eb012930	20565.8	25338.3	25681.7	49465.5	48866	48266.6	33863.6	-1.03423	5.50E-25	6.16E-23
Zm00001eb305230	959.626	1136.16	1023.48	2123.15	2125.69	2128.22	1474.13	-1.0335	1.30E-21	1.14E-19
Zm00001eb296020	76.6689	74.3501	41.6587	119.03	131.618	144.205	91.1826	-1.03349	0.0012162	0.0090729
Zm00001eb040790	638.627	738.854	759.325	1473.33	1454.69	1436.04	1009.24	-1.03197	3.86E-18	2.50E-16
Zm00001eb413180	909.075	1490.49	1341.6	2627.48	2546.09	2464.7	1766.67	-1.03189	3.05E-11	9.72E-10
Zm00001eb286050	181.983	174.258	158.114	357.091	350.39	343.688	243.027	-1.0314	2.16E-08	4.78E-07
Zm00001eb375100	308.361	382.206	360.727	699.193	714.915	730.638	496.225	-1.03135	2.45E-12	8.84E-11
Zm00001eb134820	625.989	625.006	673.167	1274.07	1311.79	1349.52	909.549	-1.03133	3.26E-19	2.31E-17
Zm00001eb167720	31406.5	33450.6	31260.2	63935.1	65466.4	66997.6	45410	-1.03095	1.68E-40	5.14E-38
Zm00001eb251340	288.14	412.411	467.714	793.535	793.932	794.329	551.226	-1.03034	5.28E-09	1.28E-07
Zm00001eb294480	891.382	1072.27	1028.21	1996.18	2033.36	2070.54	1411.72	-1.02924	4.02E-20	3.10E-18
Zm00001eb058130	711.083	857.35	871.046	1723.74	1656.2	1588.66	1150.37	-1.02861	2.77E-17	1.64E-15
Zm00001eb353870	190.409	170.773	253.74	394.123	419.377	444.632	290.735	-1.02855	1.52E-07	2.88E-06
Zm00001eb368050	87.6217	145.215	134.444	275.974	247.943	219.912	172.633	-1.02842	3.53E-05	0.00041237
Zm00001eb060610	495.399	583.184	633.402	1253.79	1161.65	1069.52	807.058	-1.02831	1.07E-13	4.57E-12
Zm00001eb157320	23.5904	25.5578	14.2018	41.4402	42.9517	44.4632	29.8507	-1.02738	0.0382274	0.143074
Zm00001eb084820	130.59	126.628	136.338	263.63	267.608	271.586	185.754	-1.02701	4.64E-07	8.12E-06
Zm00001eb165120	58.1336	65.0563	91.8386	134.019	146.322	158.625	101.535	-1.02691	0.000429674	0.00371665
Zm00001eb218960	64.8737	49.954	96.5725	131.374	144.399	157.424	100.04	-1.02636	0.000913803	0.00709651
Zm00001eb013990	9656.92	12012.2	10368.3	21781.7	21743.5	21705.2	15104.9	-1.02609	6.53E-26	8.03E-24
Zm00001eb417340	193.779	240.476	239.538	483.175	455.491	427.808	316.955	-1.02526	4.81E-09	1.17E-07
Zm00001eb214550	154.18	206.786	168.529	352.682	357.799	362.916	249.019	-1.02494	9.80E-08	1.93E-06
Zm00001eb043480	3175.44	4057.89	3149.02	7349.02	7033.88	6718.75	4890.02	-1.02426	2.54E-19	1.83E-17
Zm00001eb244140	209.786	262.549	238.591	477.003	480.646	484.288	334.443	-1.0241	9.33E-10	2.51E-08
Zm00001eb157060	161.763	190.522	168.529	373.843	351.556	329.268	244.785	-1.02362	4.78E-08	1.00E-06
Zm00001eb077570	288.14	392.661	318.121	702.72	674.018	645.317	469.392	-1.02321	1.76E-10	5.19E-09
Zm00001eb292260	129.747	203.301	163.795	341.22	334.643	328.066	233.226	-1.02291	1.27E-06	2.06E-05
Zm00001eb318470	61.5037	49.954	54.9138	111.977	113.069	114.162	78.5021	-1.02258	0.000764811	0.00609857
Zm00001eb033140	3433.25	4069.51	3979.36	7911.55	7768.79	7626.04	5403.94	-1.02201	1.10E-26	1.45E-24
Zm00001eb020790	139.015	125.466	139.178	282.146	273.261	264.376	190.036	-1.02091	5.13E-07	8.89E-06
Zm00001eb428090	35.3857	49.954	36.9248	91.6974	81.8999	72.1024	57.2129	-1.02027	0.00505826	0.0294994
Zm00001eb283830	159.236	247.446	228.176	438.208	426.999	415.791	297.771	-1.01932	2.75E-07	4.99E-06
Zm00001eb434030	1910.83	2153.83	2137.85	4205.74	4186.63	4167.52	2915.15	-1.0187	2.19E-27	2.99E-25
Zm00001eb408630	8979.53	9451.76	10064.4	19786.4	19211.2	18636.1	13383.6	-1.01632	1.43E-33	2.97E-31
Zm00001eb323640	805.445	956.096	780.155	1709.63	1711.03	1712.43	1192.75	-1.01622	7.58E-18	4.76E-16
Zm00001eb224800	1012.7	1139.65	1297.1	2378.84	2323.23	2267.62	1619.18	-1.01559	3.91E-18	2.53E-16
Zm00001eb411020	106.157	108.04	148.646	260.985	244.054	227.123	170.19	-1.01399	1.20E-05	0.000157243
Zm00001eb384900	85.0941	170.773	99.4129	229.244	237.196	245.148	165.934	-1.01245	0.000203483	0.00193308
Zm00001eb053550	89.3067	83.6439	110.774	204.556	190.603	176.651	132.986	-1.01134	4.42E-05	0.000502265
Zm00001eb248530	3417.24	4355.29	3671.65	8139.03	7682.45	7225.87	5361.82	-1.01099	2.23E-20	1.75E-18
Zm00001eb158070	1104.54	1132.68	1361.48	2443.21	2415.5	2387.79	1685.94	-1.00978	5.47E-19	3.83E-17
Zm00001eb413210	2249.52	3359.7	3434.95	6223.96	6059.17	5894.37	4232.5	-1.00789	8.86E-13	3.36E-11
Zm00001eb043620	3980.89	4205.43	4543.64	8772.97	8529.37	8285.77	5957.74	-1.00753	2.02E-29	3.13E-27
Zm00001eb081570	1237.66	1296.48	1208.1	2465.25	2505.83	2546.42	1750.78	-1.00669	3.17E-25	3.62E-23
Zm00001eb301540	7266.7	9226.38	8096	16539.9	16450.6	16361.2	11498.1	-1.00549	1.52E-23	1.54E-21
Zm00001eb151980	265.393	325.282	231.963	543.131	547.958	552.785	383.711	-1.00274	3.99E-09	9.83E-08
Zm00001eb393620	47.1809	48.7923	55.8606	84.6438	101.806	118.969	71.0893	-1.00176	0.00233088	0.0155788
Zm00001eb257080	296.566	397.308	365.461	725.644	704.107	682.57	493.51	-1.00045	1.23E-10	3.69E-09
Zm00001eb065380	4321.26	4318.11	6459.95	10156.4	10068.9	9981.38	7047.42	-1.00035	0.000149031	0.00147056
Zm00001eb257210	276.345	178.905	195.985	84.6438	109.618	134.591	174.094	1.00101	0.000161484	0.00157538
Zm00001eb431400	75.8264	62.7329	71.0092	31.7414	35.098	38.4546	55.9529	1.00338	0.00682996	0.037708
Zm00001eb231920	999.224	1225.61	1159.82	615.431	560.675	505.919	901.201	1.00392	1.73E-13	7.08E-12
Zm00001eb348640	514.777	566.92	533.043	259.222	268.408	277.594	430.311	1.00476	3.02E-11	9.66E-10
Zm00001eb339810	62.3462	67.3798	58.701	34.3865	31.0129	27.6393	50.0905	1.00806	0.00971534	0.0502078
Zm00001eb308570	44.6533	76.6735	40.712	24.6878	26.7644	28.841	43.1135	1.00922	0.0252676	0.105441
Zm00001eb338500	43.8108	44.1454	35.978	23.8061	20.315	16.8239	32.9128	1.00991	0.0358745	0.136662
Zm00001eb339250	287.298	274.166	271.729	119.912	138.668	157.424	222.106	1.01145	6.88E-07	1.17E-05
Zm00001eb089200	82.5666	49.954	55.8606	33.5048	31.1729	28.841	50.1454	1.01179	0.0135879	0.0656172
Zm00001eb337450	377.447	437.969	369.248	180.75	196.125	211.501	315.383	1.01241	1.28E-08	2.94E-07
Zm00001eb280990	92.6767	118.495	65.3285	34.3865	46.0342	57.682	73.7138	1.01261	0.00606766	0.0342409
Zm00001eb145930	57.2911	49.954	39.7652	29.978	24.0018	18.0256	39.0028	1.01293	0.0266596	0.109623
Zm00001eb428550	121.322	88.2907	58.701	38.7951	44.6334	50.4717	71.5162	1.01361	0.00698816	0.0384356
Zm00001eb002620	95.2043	133.598	89.945	43.2036	52.8462	62.4888	84.8879	1.0144	0.0020339	0.0139009
Zm00001eb234480	378.29	412.411	352.206	178.986	188.634	198.282	304.035	1.01595	8.59E-09	2.02E-07
Zm00001eb123800	84.2516	48.7923	68.1688	30.8597	33.4555	36.0512	53.6247	1.01631	0.0106932	0.0542338
Zm00001eb045820	50.551	23.2344	56.8074	19.3975	21.7158	24.0341	34.8049	1.01969	0.0460693	0.163499
Zm00001eb184270	514.777	539.038	475.288	272.447	249.785	227.123	405.735	1.02292	1.94E-10	5.65E-09
Zm00001eb132730	35.3857	51.1157	47.3395	17.6341	22.0358	26.4376	35.5825	1.02783	0.0299011	0.119094
Zm00001eb093360	854.311	978.169	850.217	423.219	438.131	453.044	711.792	1.02956	6.70E-15	3.11E-13
Zm00001eb271070	96.0468	84.8056	81.4239	41.4402	42.9517	44.4632	69.6359	1.02972	0.00200212	0.0137312
Zm00001eb192390	1227.55	1254.66	1261.12	641	609.511	578.021	992.47	1.03103	2.55E-19	1.84E-17
Zm00001eb054600	224.109	247.446	226.283	111.977	113.67	115.364	185.036	1.03261	1.16E-06	1.90E-05
Zm00001eb133910	108.685	160.317	107.934	57.3109	61.1015	64.8922	99.8278	1.03835	0.000609737	0.00500395
Zm00001eb225220	41.2833	42.9837	40.712	21.1609	20.1941	19.2273	33.0734	1.04005	0.0278675	0.113355
Zm00001eb250110	171.031	257.902	118.349	93.4608	88.1893	82.9178	144.732	1.04072	0.000574785	0.00476602
Zm00001eb222090	561.116	779.514	485.703	303.307	294.657	286.006	483.129	1.043	2.90E-08	6.33E-07
Zm00001eb380760	185.353	209.11	156.22	69.6548	89.5051	109.355	145.939	1.04775	7.15E-05	0.000776286
Zm00001eb347820	85.9366	90.6142	85.2111	47.6121	41.8317	36.0512	69.085	1.04906	0.00183988	0.0128066
Zm00001eb302730	122.165	135.921	106.04	71.4182	57.9407	44.4632	96.0016	1.04917	0.00062697	0.00512068
Zm00001eb267320	96.0468	48.7923	138.231	45.8487	45.7568	45.6649	74.9168	1.05024	0.0086255	0.0455759
Zm00001eb074220	35.3857	60.4095	42.6055	14.989	22.5158	30.0427	36.6865	1.05071	0.0325609	0.127235
Zm00001eb141410	113.74	110.363	103.2	55.5475	52.4087	49.27	86.4241	1.05335	0.000454478	0.00389815
Zm00001eb406660	104.472	97.5845	81.4239	43.2036	45.6359	48.0683	74.9505	1.05454	0.00123788	0.00920969
Zm00001eb132290	176.928	166.126	161.901	84.6438	80.7765	76.9093	133.302	1.05634	1.76E-05	0.000223456
Zm00001eb026780	211.471	175.42	168.529	89.0523	88.9893	88.9263	146.68	1.05913	1.24E-05	0.000162611
Zm00001eb013790	2851.92	2822.98	2728.65	1317.27	1344.81	1372.35	2218.63	1.05932	6.85E-30	1.10E-27
Zm00001eb192440	100.259	140.568	79.5303	62.6011	50.5279	38.4546	84.2827	1.05997	0.00238157	0.0158752
Zm00001eb300800	181.983	164.964	170.422	89.0523	82.3799	75.7076	136.426	1.06123	1.52E-05	0.000195775
Zm00001eb068510	173.558	206.786	175.156	88.1706	88.5485	88.9263	146.52	1.06182	9.15E-06	0.000123406
Zm00001eb294730	153.338	145.215	153.38	72.2999	72.2012	72.1024	119.267	1.06185	3.71E-05	0.000429918
Zm00001eb427520	45.4959	68.5415	32.1908	33.5048	22.761	12.0171	38.35	1.06391	0.0402147	0.148402
Zm00001eb268200	48.8659	53.4391	66.2753	18.5158	27.2835	36.0512	44.6295	1.06527	0.0152935	0.0716438
Zm00001eb204540	213.999	196.331	275.516	96.9877	109.781	122.574	181.081	1.0671	6.58E-06	9.16E-05
Zm00001eb153020	3304.35	3660.58	3424.54	1643.5	1650.33	1657.15	2738.02	1.06896	2.29E-30	3.89E-28
Zm00001eb375120	3092.03	3063.46	3055.29	1468.04	1461.05	1454.07	2426.58	1.07124	1.50E-32	2.87E-30
Zm00001eb367680	90.9917	94.0994	77.6367	24.6878	42.3866	60.0854	69.5002	1.07208	0.00504917	0.0294651
Zm00001eb133780	35.3857	62.7329	49.2331	33.5048	22.761	12.0171	38.5747	1.07331	0.0329414	0.128292
Zm00001eb379200	44.6533	70.8649	49.2331	21.1609	26.2027	31.2444	43.4313	1.07454	0.0147296	0.0696055
Zm00001eb307140	1797.09	1888.96	1756.29	849.083	858.358	867.633	1431.81	1.07962	1.69E-25	2.00E-23
Zm00001eb210000	6425.87	7708.01	6079.34	3149.45	3182.61	3215.77	5315.69	1.08177	2.51E-24	2.71E-22
Zm00001eb219370	335.321	549.494	356.94	170.169	195.642	221.114	326.608	1.08243	1.05E-06	1.73E-05
Zm00001eb125420	82.5666	74.3501	49.2331	33.5048	32.3746	31.2444	54.1798	1.08366	0.00630334	0.0353179
Zm00001eb051620	458.329	508.834	464.874	218.663	225.296	231.93	376.526	1.08374	1.25E-11	4.21E-10
Zm00001eb070520	270.448	322.958	342.738	163.997	146.29	128.583	245.745	1.084	1.10E-07	2.14E-06
Zm00001eb350260	37.0707	70.8649	46.3927	17.6341	24.4393	31.2444	40.6414	1.08406	0.0224294	0.0965668
Zm00001eb385090	2468.57	2633.62	2337.62	1195.59	1167.41	1139.22	1954.93	1.08574	5.61E-27	7.62E-25
Zm00001eb026460	239.275	302.047	268.888	150.772	125.858	100.943	212.385	1.08743	1.28E-06	2.08E-05
Zm00001eb355100	51.3935	41.8219	40.712	24.6878	20.7558	16.8239	35.0878	1.09286	0.0204171	0.0896507
Zm00001eb235990	65.7162	48.7923	47.3395	30.8597	25.0435	19.2273	42.387	1.09378	0.0131296	0.0638407
Zm00001eb004520	64.0312	65.0563	61.5413	27.3329	29.8895	32.4461	50.0816	1.09465	0.00495854	0.0290469
Zm00001eb086930	213.157	233.506	218.708	89.934	104.452	118.969	174.855	1.09488	1.25E-06	2.04E-05
Zm00001eb354030	185.353	164.964	171.369	75.8267	81.7757	87.7246	137.048	1.09558	8.05E-06	0.000109634
Zm00001eb086920	292.353	377.559	278.356	154.299	146.848	139.398	248.393	1.09955	8.78E-08	1.75E-06
Zm00001eb105500	578.808	693.547	518.841	274.211	278.306	282.401	469.562	1.09983	1.60E-11	5.31E-10
Zm00001eb260250	351.329	347.354	293.505	186.922	152.945	118.969	259.616	1.10046	2.45E-07	4.49E-06
Zm00001eb180100	62.3462	68.5415	53.0202	28.2146	28.5278	28.841	48.1927	1.10223	0.0059129	0.0336224
Zm00001eb270890	142.385	109.202	143.912	58.1926	61.5424	64.8922	103.717	1.10696	0.00010953	0.00112708
Zm00001eb102270	32.8581	41.8219	32.1908	19.3975	16.3082	13.2188	27.8974	1.1077	0.0352278	0.13472
Zm00001eb369970	44.6533	54.6009	32.1908	21.1609	20.1941	19.2273	34.3667	1.10916	0.0219523	0.0950325
Zm00001eb143540	763.319	1010.7	819.92	432.918	399.118	365.319	678.435	1.1097	4.11E-13	1.61E-11
Zm00001eb134590	679.91	895.686	732.815	356.209	355.356	354.504	603.825	1.11208	2.27E-13	9.11E-12
Zm00001eb060600	1449.97	1586.91	1447.64	661.28	690.551	719.823	1173.12	1.11526	4.38E-23	4.35E-21
Zm00001eb078670	110.37	87.129	98.4661	52.9024	45.0776	37.2529	77.224	1.12034	0.000666081	0.00540676
Zm00001eb117240	42.1258	51.1157	34.0844	9.69877	19.8707	30.0427	33.4135	1.12639	0.0346914	0.133249
Zm00001eb304940	288.983	213.757	296.345	125.202	121.485	117.767	208.411	1.1343	2.63E-07	4.79E-06
Zm00001eb255870	590.604	640.108	981.821	439.09	335.51	231.93	576.71	1.13457	0.0122224	0.0602052
Zm00001eb100680	35.3857	53.4391	31.2441	14.989	18.3099	21.6307	31.3377	1.13468	0.027246	0.111568
Zm00001eb207990	65.7162	51.1157	45.4459	22.9244	24.681	26.4376	42.328	1.14095	0.00854779	0.0452994
Zm00001eb225140	320.999	318.311	336.11	145.481	147.247	149.012	253.983	1.14396	6.66E-10	1.84E-08
Zm00001eb205370	80.8815	58.086	60.5945	33.5048	29.9712	26.4376	51.9009	1.14566	0.00385788	0.0236293
Zm00001eb198140	3835.13	3774.43	3510.7	1823.37	1671.16	1518.96	2892.52	1.14732	1.75E-28	2.50E-26
Zm00001eb367700	60.6611	97.5845	64.3817	31.7414	33.2955	34.8495	57.8437	1.15235	0.00292166	0.0187977
Zm00001eb363690	33.7006	32.5282	22.7229	12.3439	13.3822	14.4205	23.1432	1.15361	0.0456039	0.162156
Zm00001eb412410	465.069	552.979	495.171	230.125	226.221	222.316	393.132	1.15374	9.27E-13	3.50E-11
Zm00001eb161370	37755.7	37300.5	35479	16384.7	16553.9	16723	28728.6	1.15435	5.79E-52	3.78E-49
Zm00001eb061830	57.2911	92.9376	87.1046	32.6231	35.5389	38.4546	61.6822	1.15488	0.00217691	0.0147247
Zm00001eb407560	46.3384	37.1751	35.978	16.7524	17.9899	19.2273	31.0942	1.1555	0.0198519	0.0878052
Zm00001eb423450	29.4881	34.8516	29.3505	11.4622	14.143	16.8239	24.3952	1.15571	0.0388459	0.144837
Zm00001eb171160	79.1965	58.086	97.5193	34.3865	35.2189	36.0512	61.0479	1.15854	0.00207729	0.0141532
Zm00001eb050710	163.448	195.169	132.551	78.4718	72.8837	67.2956	127.387	1.1591	1.87E-05	0.000235144
Zm00001eb426680	35.3857	36.0133	33.1376	22.0427	15.2273	8.41195	26.9982	1.16014	0.0371355	0.140033
Zm00001eb290270	85.9366	116.172	122.136	53.7841	47.9219	42.0598	84.0177	1.16122	0.000323235	0.00289786
Zm00001eb385660	52.236	33.6899	59.6477	22.9244	21.6767	20.429	37.7854	1.1646	0.0129682	0.0631786
Zm00001eb010890	215.684	257.902	247.112	114.622	106.581	98.54	186.772	1.16487	1.03E-07	2.02E-06
Zm00001eb278160	179.456	213.757	187.464	99.6328	85.2668	70.9007	150.242	1.16856	2.37E-06	3.62E-05
Zm00001eb389500	71.6139	101.07	67.2221	32.6231	35.5389	38.4546	62.1967	1.17043	0.00156975	0.0112387
Zm00001eb429660	38.7557	23.2344	49.2331	14.1073	16.6673	19.2273	28.9116	1.17222	0.0309886	0.122259
Zm00001eb000160	150.81	142.892	120.242	52.0207	61.4607	70.9007	107.373	1.17838	3.67E-05	0.000426603
Zm00001eb194020	149.125	205.625	142.018	75.8267	72.7629	69.699	128.459	1.17864	1.38E-05	0.000179075
Zm00001eb050600	25.2755	99.908	43.5523	22.9244	24.681	26.4376	43.6195	1.1793	0.0273608	0.111871
Zm00001eb335000	4383.61	3969.6	3345.01	1588.83	1722.14	1855.44	3028.5	1.18042	8.33E-23	8.11E-21
Zm00001eb191050	179.456	256.74	219.655	93.4608	96.0004	98.54	169.57	1.18486	7.26E-07	1.23E-05
Zm00001eb056410	33.7006	25.5578	45.4459	19.3975	15.1064	10.8154	26.9835	1.19101	0.0325575	0.127235
Zm00001eb015610	332.794	339.222	343.685	152.535	147.769	143.003	262.248	1.19352	7.48E-11	2.29E-09
Zm00001eb413170	50.551	27.8813	37.8716	19.3975	16.909	14.4205	30.0244	1.19381	0.0228106	0.0977952
Zm00001eb318910	177.771	223.05	149.593	107.568	79.0199	50.4717	141.691	1.19397	7.61E-05	0.000818597
Zm00001eb161880	67.4013	51.1157	29.3505	24.6878	21.3567	18.0256	38.1162	1.19814	0.0153511	0.0718156
Zm00001eb385340	40.4408	47.6305	45.4459	19.3975	19.3124	19.2273	34.4284	1.20164	0.0105461	0.053616
Zm00001eb087780	623.462	590.154	871.993	292.726	302.585	312.444	538.156	1.20229	9.50E-12	3.24E-10
Zm00001eb143100	43.8108	59.2477	35.978	13.2256	20.4324	27.6393	35.9803	1.20255	0.0157099	0.0730969
Zm00001eb159410	29.4881	51.1157	33.1376	20.2792	16.1482	12.0171	29.2075	1.20316	0.0254126	0.105854
Zm00001eb155790	30.3306	41.8219	20.8294	16.7524	13.183	9.61366	23.8696	1.20586	0.0428315	0.155203
Zm00001eb263790	258.652	263.711	223.442	122.557	106.943	91.3298	191.938	1.20627	6.18E-08	1.27E-06
Zm00001eb300580	45.4959	81.3204	44.4991	18.5158	24.8801	31.2444	44.2151	1.20804	0.00904342	0.0473529
Zm00001eb438360	27.803	25.5578	26.5101	13.2256	11.4196	9.61366	20.542	1.209	0.0458821	0.162914
Zm00001eb150670	85.0941	101.07	88.0514	31.7414	39.9049	48.0683	70.805	1.20915	0.000450592	0.00386844
Zm00001eb317200	70.7713	66.2181	56.8074	28.2146	27.9269	27.6393	49.9301	1.20949	0.00221427	0.0149371
Zm00001eb383380	52.236	45.3071	27.4569	11.4622	18.349	25.2359	32.3396	1.21113	0.0233102	0.0992527
Zm00001eb151430	542.58	476.305	480.022	229.244	214.964	200.685	385.767	1.21384	1.22E-13	5.16E-12
Zm00001eb359530	46.3384	41.8219	39.7652	17.6341	18.4307	19.2273	32.9574	1.21519	0.0114098	0.0569974
Zm00001eb123750	43.8108	45.3071	44.4991	21.1609	18.9924	16.8239	34.3204	1.21939	0.00967587	0.050079
Zm00001eb164380	348.802	352.001	380.609	161.352	153.98	146.608	277.875	1.22379	1.55E-11	5.15E-10
Zm00001eb362390	30.3306	18.5875	37.8716	10.5805	12.5005	14.4205	22.3581	1.23013	0.0427043	0.154923
Zm00001eb039150	137.33	276.489	107.934	59.0743	74.0003	88.9263	133.951	1.2351	0.00045178	0.00387742
Zm00001eb094290	54.7635	55.7626	41.6587	25.5695	21.1967	16.8239	38.9156	1.24114	0.0065883	0.0366312
Zm00001eb415720	51.3935	48.7923	71.956	26.4512	24.041	21.6307	44.0447	1.24882	0.00387719	0.0237185
Zm00001eb269540	34.5432	32.5282	30.2973	14.989	13.503	12.0171	24.8749	1.25631	0.0230358	0.0984235
Zm00001eb264070	603.241	687.738	586.063	265.394	261.279	257.165	479.92	1.25723	8.96E-17	5.07E-15
Zm00001eb238110	201.361	182.39	185.571	88.1706	78.9348	69.699	145.438	1.25777	2.47E-07	4.51E-06
Zm00001eb352810	324.369	437.969	285.93	148.127	145.565	143.003	267.879	1.25876	3.81E-09	9.43E-08
Zm00001eb005580	35.3857	38.3368	43.5523	15.8707	16.3473	16.8239	29.9939	1.25972	0.0126743	0.0620538
Zm00001eb426630	17024.7	19083.6	13996.4	7074.81	6960.47	6846.13	12805.1	1.26254	3.66E-29	5.57E-27
Zm00001eb223390	53.921	39.4985	35.0312	17.6341	17.8299	18.0256	32.8221	1.26891	0.0103467	0.0528267
Zm00001eb095870	22.7479	29.043	21.7762	10.5805	10.0971	9.61366	18.7522	1.27135	0.0461647	0.16375
Zm00001eb125070	469.281	504.187	356.94	183.395	183.027	182.66	339.292	1.27533	1.50E-11	5.00E-10
Zm00001eb016870	60.6611	49.954	37.8716	29.0963	19.9558	10.8154	37.6797	1.27973	0.0107382	0.0543919
Zm00001eb338640	75.8264	118.495	75.7432	34.3865	37.0214	39.6563	68.8216	1.28048	0.000426669	0.00369645
Zm00001eb425100	1640.38	1646.16	1725.05	711.537	686.839	662.141	1277.05	1.28061	1.18E-32	2.30E-30
Zm00001eb098170	47.1809	47.6305	67.2221	14.1073	22.6758	31.2444	41.477	1.28153	0.00636781	0.0356354
Zm00001eb243120	641.155	765.574	642.87	281.264	280.631	279.998	522.172	1.28155	1.27E-17	7.82E-16
Zm00001eb410450	74.1414	62.7329	117.402	31.7414	35.098	38.4546	64.8945	1.28186	0.000896321	0.00698547
Zm00001eb075620	25.2755	29.043	26.5101	12.3439	10.9788	9.61366	20.5572	1.28197	0.034947	0.133944
Zm00001eb087340	75.8264	111.525	71.956	19.3975	36.1363	52.8751	66.3161	1.28203	0.00202801	0.0138703
Zm00001eb366980	62.3462	40.6602	53.967	19.3975	21.7158	24.0341	40.081	1.28369	0.00450288	0.0268632
Zm00001eb346600	64.0312	45.3071	67.2221	16.7524	24.5993	32.4461	45.1518	1.28779	0.00384237	0.0235868
Zm00001eb277470	25.2755	32.5282	20.8294	10.5805	10.6979	10.8154	20.0058	1.28851	0.0388579	0.144863
Zm00001eb177420	379.132	486.761	364.514	165.761	167	168.239	312.881	1.29368	8.51E-12	2.91E-10
Zm00001eb269710	68.2438	92.9376	65.3285	29.0963	30.7712	32.4461	57.6105	1.29414	0.000680134	0.00550946
Zm00001eb168140	147.44	182.39	118.349	55.5475	60.8207	66.0939	113.964	1.29909	7.37E-06	0.000101338
Zm00001eb293280	230.849	249.77	177.05	84.6438	89.1885	93.7332	167.209	1.29931	8.07E-08	1.62E-06
Zm00001eb027060	89.3067	105.717	75.7432	37.0317	36.5414	36.0512	68.7699	1.30005	0.000186807	0.0017901
Zm00001eb414340	49.7084	90.6142	67.2221	23.8061	28.1261	32.4461	52.7594	1.30241	0.00177139	0.0124146
Zm00001eb020620	137.33	95.2611	149.593	48.4938	51.8862	55.2785	97.1913	1.30548	2.62E-05	0.000317754
Zm00001eb049000	31.1731	24.3961	16.0954	9.69877	9.65621	9.61366	18.1954	1.30905	0.0488944	0.170512
Zm00001eb374890	19.3779	38.3368	29.3505	12.3439	11.5796	10.8154	22.0449	1.3106	0.0319579	0.125401
Zm00001eb188750	5620.42	5474.03	5165.68	2145.19	2179.37	2213.55	4123.77	1.3148	7.09E-51	4.25E-48
Zm00001eb131840	197.149	254.417	218.708	72.2999	90.2268	108.154	170.145	1.31881	8.67E-08	1.73E-06
Zm00001eb009260	22.7479	25.5578	33.1376	14.1073	10.6588	7.21024	20.5522	1.32123	0.0353018	0.13491
Zm00001eb203410	52.236	47.6305	73.8496	20.2792	23.3584	26.4376	44.0866	1.32287	0.00254372	0.0167775
Zm00001eb083100	21.9054	34.8516	22.7229	7.05365	10.7371	14.4205	20.1908	1.32422	0.0392293	0.145892
Zm00001eb161390	5228.65	5309.06	4740.58	2111.69	2023.82	1935.95	3865.19	1.33031	4.18E-45	1.77E-42
Zm00001eb022070	58.9761	58.086	50.1798	24.6878	21.9575	19.2273	42.2314	1.33317	0.0020575	0.0140446
Zm00001eb131350	26.9605	25.5578	34.0844	8.81706	11.6188	14.4205	21.9681	1.33574	0.0262439	0.108431
Zm00001eb089190	42.1258	46.4688	36.9248	9.69877	16.8665	24.0341	31.8505	1.34327	0.0104561	0.0532854
Zm00001eb271720	20.2204	22.0727	26.5101	10.5805	8.89536	7.21024	17.3188	1.34912	0.0436869	0.15733
Zm00001eb273710	922.555	906.142	943.949	355.328	362.126	368.924	699.38	1.35318	1.93E-26	2.50E-24
Zm00001eb318900	223.267	296.239	229.123	104.923	96.9247	88.9263	188.496	1.3548	4.03E-09	9.91E-08
Zm00001eb328830	81.724	18.5875	93.7322	17.6341	25.641	33.6478	49.0651	1.35846	0.0138902	0.0666914
Zm00001eb385020	127.22	144.053	150.54	56.4292	54.6522	52.8751	106.223	1.35918	1.23E-06	2.00E-05
Zm00001eb074720	23.5904	30.2047	18.9358	7.05365	9.53536	12.0171	18.3603	1.36403	0.039443	0.146469
Zm00001eb137430	359.754	356.648	320.962	115.503	135.262	155.02	261.578	1.36425	5.06E-12	1.78E-10
Zm00001eb279370	1230.07	947.964	1270.59	454.079	445.75	437.422	868.026	1.36767	2.43E-21	2.08E-19
Zm00001eb093890	497.084	528.583	493.277	201.911	195.289	188.668	381.905	1.37111	1.09E-17	6.71E-16
Zm00001eb014800	23.5904	23.2344	24.6165	8.81706	9.21536	9.61366	17.9744	1.37406	0.0347062	0.133249
Zm00001eb155540	187.039	227.697	199.773	75.8267	78.7714	81.7161	154.41	1.37899	8.16E-09	1.93E-07
Zm00001eb229560	266.235	262.549	232.91	104.041	97.0847	90.1281	191.173	1.38112	2.01E-10	5.86E-09
Zm00001eb393470	48.8659	37.1751	41.6587	15.8707	16.3473	16.8239	32.0789	1.38734	0.00511699	0.0297537
Zm00001eb087150	187.039	161.479	201.666	89.0523	69.1612	49.27	137.701	1.38933	5.82E-07	1.00E-05
Zm00001eb025250	164.291	138.245	135.391	68.7731	54.8156	40.8581	109.511	1.39602	2.52E-06	3.85E-05
Zm00001eb133120	53.0785	49.954	36.9248	18.5158	17.6699	16.8239	35.0594	1.39647	0.00365573	0.0226276
Zm00001eb193400	19.3779	33.6899	16.0954	8.81706	8.61451	8.41195	17.2784	1.40782	0.0424798	0.154396
Zm00001eb264570	60.6611	151.024	77.6367	31.7414	36.2997	40.8581	72.3842	1.40807	0.000609438	0.00500299
Zm00001eb369830	101.102	85.9673	47.3395	29.978	29.4095	28.841	58.6455	1.40906	0.000668544	0.00542515
Zm00001eb134570	46.3384	77.8353	48.2863	20.2792	21.5558	22.8324	43.1143	1.41195	0.00178183	0.0124751
Zm00001eb245940	87.6217	60.4095	70.0624	28.2146	27.3261	26.4376	54.5491	1.41396	0.000312233	0.0028148
Zm00001eb231680	595.659	572.728	518.841	239.824	207.036	174.248	420.26	1.43234	7.43E-17	4.25E-15
Zm00001eb308190	1368.25	1402.2	1229.88	506.099	492.79	479.481	997.18	1.4343	9.92E-33	1.94E-30
Zm00001eb000830	25.2755	27.8813	22.7229	7.93535	9.37536	10.8154	18.9261	1.44403	0.0245918	0.103325
Zm00001eb300460	657.162	779.514	689.263	262.748	258.755	254.762	528.69	1.45072	1.40E-22	1.33E-20
Zm00001eb307150	144.913	68.5415	140.125	47.6121	43.0334	38.4546	87.9292	1.45353	6.19E-05	0.000681655
Zm00001eb189000	32.8581	60.4095	58.701	17.6341	18.4307	19.2273	37.766	1.45567	0.00273376	0.0177798
Zm00001eb085180	294.881	204.463	239.538	87.2889	89.9102	92.5315	183.74	1.45992	7.03E-10	1.93E-08
Zm00001eb411210	143.228	132.436	142.018	44.967	50.7236	56.4802	103.826	1.46781	2.76E-07	5.00E-06
Zm00001eb311630	640.312	755.118	738.496	291.845	255.278	218.711	528.896	1.4692	7.24E-20	5.50E-18
Zm00001eb383070	35.3857	12.7789	22.7229	4.40853	8.81366	13.2188	17.703	1.47386	0.0448092	0.160157
Zm00001eb133760	35.3857	48.7923	59.6477	22.9244	16.8699	10.8154	35.5131	1.4754	0.0036702	0.0226967
Zm00001eb273700	293.196	264.872	292.558	118.149	101.134	84.1195	210.579	1.47593	1.11E-11	3.75E-10
Zm00001eb341890	59.8186	38.3368	53.967	18.5158	18.2707	18.0256	37.7328	1.47778	0.00167769	0.0118483
Zm00001eb182230	56.4486	62.7329	54.9138	11.4622	21.3533	31.2444	43.3604	1.47796	0.00161576	0.011501
Zm00001eb345690	78.354	88.2907	92.7854	32.6231	30.7321	28.841	64.1788	1.48567	3.19E-05	0.00037831
Zm00001eb217640	29.4881	39.4985	21.7762	14.989	10.4988	6.00854	22.352	1.48578	0.0183432	0.0826552
Zm00001eb077520	19.3779	37.1751	16.0954	4.40853	8.81366	13.2188	18.0551	1.48839	0.039602	0.146941
Zm00001eb168590	50.551	67.3798	30.2973	20.2792	17.3499	14.4205	36.5855	1.49065	0.00333613	0.0209841
Zm00001eb125100	150.81	284.621	204.507	66.128	75.7246	85.3212	158.278	1.49625	1.62E-07	3.07E-06
Zm00001eb238550	35.3857	25.5578	24.6165	10.5805	10.0971	9.61366	21.1508	1.49811	0.0149362	0.0703282
Zm00001eb385780	78.354	102.231	115.508	42.3219	34.3797	26.4376	72.9706	1.50072	2.95E-05	0.000353358
Zm00001eb211080	42.9683	44.1454	14.2018	14.989	11.7005	8.41195	24.9433	1.50586	0.0185966	0.0834832
Zm00001eb023570	36.2282	49.954	23.6697	16.7524	12.5822	8.41195	27.0033	1.50781	0.00973636	0.0502897
Zm00001eb135430	136.488	139.406	119.295	43.2036	45.6359	48.0683	97.2923	1.53339	2.08E-07	3.85E-06
Zm00001eb343710	102.787	102.231	100.36	34.3865	35.2189	36.0512	75.1632	1.53342	3.23E-06	4.80E-05
Zm00001eb117720	59.8186	42.9837	47.3395	22.0427	17.0299	12.0171	36.8403	1.53401	0.00155442	0.0111405
Zm00001eb090070	19.3779	37.1751	22.7229	10.5805	8.89536	7.21024	19.4133	1.54374	0.0198437	0.0878052
Zm00001eb407620	2533.45	3330.65	2309.22	976.049	930.253	884.457	2006.76	1.54829	8.98E-29	1.34E-26
Zm00001eb154190	204.731	162.641	189.358	70.5365	62.9075	55.2785	136.509	1.55358	2.55E-09	6.49E-08
Zm00001eb278040	21.0629	19.7492	22.7229	6.17194	7.29195	8.41195	15.6238	1.55447	0.0285144	0.115136
Zm00001eb308020	21.9054	25.5578	21.7762	6.17194	7.8928	9.61366	17.005	1.56648	0.0222552	0.0959859
Zm00001eb354020	3176.28	3163.36	3031.62	1145.34	1050.95	956.559	2294.63	1.56856	4.55E-51	2.78E-48
Zm00001eb396570	26.118	19.7492	14.2018	5.29024	6.85109	8.41195	14.7543	1.57191	0.0359409	0.136859
Zm00001eb186720	335.321	347.354	353.153	104.923	116.753	128.583	253.867	1.57227	6.42E-16	3.34E-14
Zm00001eb093850	28.6455	34.8516	47.3395	10.5805	12.5005	14.4205	27.1675	1.57645	0.00480217	0.028348
Zm00001eb231980	326.896	403.117	337.057	123.439	117.599	111.759	260.454	1.59027	1.04E-15	5.27E-14
Zm00001eb231910	609.139	605.256	677.901	242.469	206.556	170.642	461.082	1.60018	4.72E-21	3.92E-19
Zm00001eb360940	15.1653	20.911	13.2551	3.52682	5.36853	7.21024	12.0137	1.64252	0.0477568	0.167349
Zm00001eb234520	65.7162	120.819	104.147	27.3329	31.0912	34.8495	70.5729	1.64344	1.47E-05	0.000189958
Zm00001eb229880	15.1653	29.043	17.0422	2.64512	6.73024	10.8154	14.9422	1.64585	0.0373344	0.140476
Zm00001eb386950	64.8737	78.997	65.3285	23.8061	22.1175	20.429	50.6869	1.64615	5.08E-05	0.000570159
Zm00001eb113940	374.077	393.823	330.43	164.879	114.886	64.8922	265.62	1.65179	5.17E-10	1.44E-08
Zm00001eb134490	21.0629	16.2641	13.2551	7.93535	5.16938	2.40341	12.1842	1.65929	0.0475733	0.166961
Zm00001eb069860	32.0156	42.9837	17.989	8.81706	9.81621	10.8154	22.5241	1.66159	0.00887007	0.0465867
Zm00001eb223860	25.2755	58.086	22.7229	16.7524	10.7796	4.80683	25.5287	1.66168	0.0113619	0.0568406
Zm00001eb230440	53.921	30.2047	58.701	11.4622	15.3447	19.2273	34.7032	1.66272	0.00141404	0.0102814
Zm00001eb341810	38.7557	34.8516	32.1908	12.3439	10.9788	9.61366	25.5511	1.67256	0.00305523	0.0195339
Zm00001eb008970	21.9054	13.9406	30.2973	8.81706	6.81194	4.80683	15.9534	1.67398	0.0235662	0.100026
Zm00001eb238180	21.0629	17.4258	18.9358	7.05365	5.93024	4.80683	13.857	1.67455	0.0278334	0.113316
Zm00001eb340310	27.803	15.1024	11.3615	5.29024	5.64939	6.00854	13.1131	1.69289	0.0378529	0.142
Zm00001eb342790	103.629	130.113	108.881	33.5048	34.778	36.0512	82.4358	1.71549	1.44E-07	2.75E-06
Zm00001eb141320	19.3779	18.5875	32.1908	7.05365	7.13195	7.21024	16.884	1.71651	0.0153935	0.0719532
Zm00001eb230410	319.314	362.457	286.877	121.675	96.8889	72.1024	232.485	1.71749	1.23E-13	5.17E-12
Zm00001eb374740	101.102	63.8946	107.934	24.6878	27.9661	31.2444	65.7725	1.71765	7.82E-06	0.000107026
Zm00001eb106810	39.5982	63.8946	41.6587	15.8707	14.5447	13.2188	34.8482	1.71802	0.000659033	0.00535902
Zm00001eb181750	154.18	134.76	177.996	46.7304	47.3994	48.0683	112.347	1.71882	1.80E-09	4.69E-08
Zm00001eb047330	17.6928	16.2641	18.9358	2.64512	5.52854	8.41195	12.79	1.72653	0.0347685	0.133396
Zm00001eb134760	28.6455	23.2344	18.9358	7.05365	7.13195	7.21024	17.0159	1.7303	0.0129657	0.0631775
Zm00001eb026160	204.731	199.816	176.103	66.128	57.699	49.27	139.21	1.73301	2.69E-11	8.66E-10
Zm00001eb411640	46.3384	78.997	46.3927	21.1609	16.589	12.0171	40.9812	1.75505	0.000315239	0.0028354
Zm00001eb340300	71.6139	62.7329	75.7432	17.6341	20.8341	24.0341	50.3516	1.76642	1.93E-05	0.000241539
Zm00001eb057560	23.5904	18.5875	20.8294	5.29024	6.25024	7.21024	15.1016	1.76801	0.0163846	0.0755979
Zm00001eb271920	23.5904	33.6899	25.5633	8.81706	8.01365	7.21024	19.7742	1.76902	0.0064961	0.0361843
Zm00001eb426890	13.4803	13.9406	19.8826	4.40853	4.60768	4.80683	11.3038	1.78015	0.0368147	0.139109
Zm00001eb224880	21.9054	37.1751	17.0422	5.29024	7.45195	9.61366	18.2053	1.78614	0.0117121	0.0581491
Zm00001eb230210	39.5982	30.2047	33.1376	7.93535	9.97621	12.0171	24.5786	1.80696	0.00210774	0.0143272
Zm00001eb423810	12.6377	16.2641	15.1486	3.52682	4.16683	4.80683	10.4768	1.82995	0.03883	0.144817
Zm00001eb180230	11.7952	18.5875	14.2018	3.52682	4.16683	4.80683	10.5836	1.84379	0.0379191	0.142171
Zm00001eb040120	18.5353	26.7196	23.6697	3.52682	6.57024	9.61366	16.413	1.84853	0.0119737	0.0591385
Zm00001eb437300	3.37006	42.9837	17.0422	8.81706	5.61024	2.40341	14.9233	1.8573	0.0494458	0.17187
Zm00001eb274470	34.5432	27.8813	53.0202	11.4622	10.5379	9.61366	27.3041	1.86391	0.001275	0.0094237
Zm00001eb088300	15.1653	23.2344	25.5633	8.81706	5.61024	2.40341	15.0367	1.86718	0.0167232	0.0767618
Zm00001eb028180	49.7084	23.2344	47.3395	14.1073	10.6588	7.21024	28.32	1.89037	0.00136676	0.00999845
Zm00001eb415160	33.7006	49.954	35.0312	6.17194	10.8971	15.6222	28.096	1.89713	0.0011001	0.00834467
Zm00001eb084000	12.6377	31.3665	19.8826	5.29024	5.64939	6.00854	15.0371	1.90864	0.0143714	0.0683349
Zm00001eb314440	25.2755	18.5875	21.7762	8.81706	5.61024	2.40341	15.3719	1.91105	0.0125563	0.0615778
Zm00001eb064900	39.5982	44.1454	42.6055	6.17194	11.4979	16.8239	29.869	1.91832	0.000605661	0.00498237
Zm00001eb226320	26.9605	51.1157	27.4569	8.81706	9.21536	9.61366	24.7928	1.92693	0.00171223	0.0120613
Zm00001eb059950	44.6533	51.1157	48.2863	8.81706	12.8205	16.8239	33.9393	1.93599	0.000165841	0.00161446
Zm00001eb318700	34.5432	46.4688	13.2551	13.2256	7.8145	2.40341	21.9792	1.94716	0.00814104	0.0434915
Zm00001eb088310	42.9683	55.7626	39.7652	9.69877	12.0596	14.4205	32.5231	1.95275	0.00019874	0.00189194
Zm00001eb262980	494.557	519.289	531.149	141.955	131.664	121.372	361.664	1.96035	6.15E-30	9.97E-28
Zm00001eb425630	23.5904	17.4258	18.9358	5.29024	5.04853	4.80683	14.0098	1.98395	0.0109991	0.0553471
Zm00001eb437970	22.7479	13.9406	10.4147	5.29024	3.84683	2.40341	10.9594	1.99654	0.0280972	0.113969
Zm00001eb359590	29.4881	44.1454	36.9248	8.81706	9.21536	9.61366	25.7978	1.99869	0.000647782	0.00527064
Zm00001eb176320	55.606	46.4688	53.967	13.2256	12.6213	12.0171	36.2569	2.04046	3.44E-05	0.000402741
Zm00001eb305630	21.9054	30.2047	21.7762	8.81706	5.61024	2.40341	17.0214	2.07026	0.00532898	0.0307656
Zm00001eb375340	37.0707	32.5282	35.0312	7.05365	8.33365	9.61366	24.2595	2.08451	0.000538836	0.00451489
Zm00001eb250600	23.5904	12.7789	30.2973	3.52682	5.36853	7.21024	15.4807	2.09364	0.0077632	0.0419365
Zm00001eb003790	26.9605	19.7492	12.3083	4.40853	4.60768	4.80683	13.6467	2.10214	0.0104633	0.0532936
Zm00001eb255940	23.5904	127.789	35.978	13.2256	14.4239	15.6222	43.2411	2.10788	0.000704184	0.00566927
Zm00001eb131830	67.4013	94.0994	68.1688	14.1073	17.2682	20.429	52.8412	2.16325	4.89E-07	8.52E-06
Zm00001eb372830	487.817	440.292	410.907	99.6328	99.0864	98.54	307.438	2.17171	3.09E-30	5.19E-28
Zm00001eb345560	62.3462	25.5578	35.978	8.81706	9.21536	9.61366	28.4625	2.17803	0.000320231	0.00287518
Zm00001eb159940	42.9683	18.5875	34.0844	7.93535	6.97195	6.00854	21.9168	2.18817	0.00111473	0.00843939
Zm00001eb286300	20.2204	24.3961	13.2551	3.52682	4.16683	4.80683	13.241	2.22427	0.00783415	0.04227
Zm00001eb099800	30.3306	32.5282	35.978	2.64512	7.3311	12.0171	22.6998	2.23767	0.00085842	0.00673966
Zm00001eb361550	17.6928	46.4688	19.8826	8.81706	5.61024	2.40341	19.0529	2.25183	0.00326693	0.0206344
Zm00001eb305970	12.6377	16.2641	22.7229	3.52682	3.56597	3.60512	11.7513	2.2705	0.0105504	0.0536281
Zm00001eb077890	1219.96	1347.6	1174.97	258.34	257.753	257.165	851.606	2.27389	1.32E-66	1.92E-63
Zm00001eb298190	65.7162	44.1454	62.4881	8.81706	11.6188	14.4205	39.1175	2.33868	3.80E-06	5.58E-05
Zm00001eb402110	5.0551	34.8516	10.4147	1.76341	3.28512	4.80683	11.3783	2.37993	0.0215794	0.0937447
Zm00001eb237350	26.9605	16.2641	24.6165	1.76341	4.48683	7.21024	15.363	2.41186	0.00314426	0.0200091
Zm00001eb108070	21.9054	18.5875	6.62753	4.40853	2.80512	1.20171	10.5461	2.42253	0.0156673	0.0729604
Zm00001eb043130	14.3228	26.7196	8.52111	3.52682	2.96512	2.40341	11.0987	2.44467	0.0113972	0.0569791
Zm00001eb207770	575.438	583.184	623.934	95.2243	109.5	123.776	400.311	2.45304	1.79E-43	6.66E-41
Zm00001eb144150	30.3306	34.8516	19.8826	0	5.40768	10.8154	19.176	2.49129	0.00245933	0.0162989
Zm00001eb102450	397.668	462.365	472.448	64.3645	76.6454	88.9263	297.154	2.55018	1.48E-34	3.34E-32
Zm00001eb074650	11.7952	22.0727	16.0954	0.881706	2.84427	4.80683	11.1304	2.6306	0.00738213	0.040233
Zm00001eb245330	37.0707	54.6009	53.0202	8.81706	7.4128	6.00854	31.9035	2.67364	3.65E-06	5.37E-05
Zm00001eb374730	21.9054	23.2344	34.0844	3.52682	4.16683	4.80683	17.5116	2.68468	0.000497876	0.00421657
Zm00001eb269420	20.2204	18.5875	22.7229	3.52682	2.96512	2.40341	13.4922	2.7663	0.00157709	0.0112791
Zm00001eb391820	46.3384	65.0563	34.0844	7.93535	6.97195	6.00854	31.8846	2.7749	3.45E-06	5.11E-05
Zm00001eb371910	20.2204	39.4985	35.978	4.40853	4.60768	4.80683	20.9824	2.78991	0.000129032	0.00129834
Zm00001eb137650	22.7479	15.1024	20.8294	1.76341	2.68427	3.60512	12.8096	2.91928	0.00164898	0.0116935
Zm00001eb384030	31.1731	48.7923	34.0844	3.52682	4.76768	6.00854	24.717	3.02568	1.17E-05	0.000154084
Zm00001eb203420	58.9761	51.1157	20.8294	3.52682	5.36853	7.21024	28.3316	3.06707	1.03E-05	0.000137873
Zm00001eb029450	13.4803	18.5875	20.8294	1.76341	2.08341	2.40341	11.4128	3.10064	0.00210212	0.0142996
Zm00001eb365360	24.433	37.1751	33.1376	2.64512	3.72597	4.80683	20.4395	3.12076	4.53E-05	0.000513447
Zm00001eb407490	6.74013	16.2641	30.2973	3.52682	1.76341	0	11.3657	3.20398	0.00399986	0.024342
Zm00001eb285370	6.74013	142.892	45.4459	5.29024	6.85109	8.41195	41.756	3.25071	0.0190017	0.0849283
Zm00001eb348220	124.692	118.495	106.987	14.1073	11.2596	8.41195	74.5389	3.33732	1.95E-15	9.56E-14
Zm00001eb244840	16552.1	12612.8	17340.5	1408.97	1439.93	1470.89	9877.03	3.42895	2.10E-178	2.89E-174
Zm00001eb397050	11686.5	12253.8	11842.4	1092.43	1061.15	1029.86	7581.02	3.48913	0	0
Zm00001eb413120	494.557	439.13	520.734	35.2682	40.4666	45.6649	307.071	3.60235	6.04E-55	4.66E-52
Zm00001eb054970	171.873	180.067	164.741	8.81706	14.0222	19.2273	108.945	3.67623	1.63E-22	1.53E-20
Zm00001eb291950	42.9683	49.954	60.5945	2.64512	3.72597	4.80683	32.1938	3.82715	3.80E-08	8.09E-07
Zm00001eb427550	74.9839	85.9673	45.4459	5.29024	3.84683	2.40341	42.8182	4.09743	4.70E-10	1.32E-08
Zm00001eb434990	9.26767	80.1587	24.6165	2.64512	1.92341	1.20171	23.5779	4.23828	3.12E-05	0.000371629
Zm00001eb003800	104.472	151.024	84.2643	4.40853	5.80939	7.21024	70.2757	4.32102	2.70E-15	1.30E-13
Zm00001eb094980	45.4959	61.5712	34.0844	0.881706	2.24341	3.60512	29.1277	4.49784	1.72E-07	3.23E-06
Zm00001eb203650	37.0707	37.1751	38.8184	0	1.80256	3.60512	23.3338	4.58125	2.26E-06	3.46E-05
Zm00001eb119960	140.7	184.714	120.242	5.29024	6.25024	7.21024	91.6313	4.59456	7.42E-20	5.62E-18
Zm00001eb432870	73.2989	76.6735	81.4239	0.881706	2.84427	4.80683	47.417	4.8974	2.74E-11	8.81E-10
Zm00001eb165750	17.6928	29.043	24.6165	0.881706	0.440853	0	14.4468	5.54146	0.000298323	0.00270801
Zm00001eb424870	18.5353	20.911	22.7229	0	0	0	12.4339	6.77309	2.25E-05	0.000277267
Zm00001eb193600	36.2282	23.2344	35.0312	0	0	0	18.8988	7.38336	1.95E-06	3.04E-05
Zm00001eb001420	42.1258	54.6009	64.3817	0	0	0	32.2217	8.14596	6.79E-08	1.38E-06
Zm00001eb307190	217.369	120.819	230.07	0	0	0	113.652	9.97077	1.28E-11	4.30E-10
