# Supplementary material for: Maize leaf yellowing gene ZmCAAX modulates growth and drought resistance by regulating abscisic acid contents through interaction with the ABA biosynthetic enzyme ZmNCED3
Source: Plant Biotechnol J. 2025 Jun 3;23(8):3431–50. doi: 10.1111/pbi.70147 (PMC12310864; doi:10.1111/pbi.70147)
Supplement: Supplementary file 3 — Table S2 Differentially expressed genes between Zmcaax‐1 and wild‐type under drought stress. [file PBI-23-3431-s003.xlsx]

## Sheet: RP_D6.vs.caax_D6.DEG
ID	caax_D6_1	caax_D6_2	caax_D6_3	RP_D6_1	RP_D6_2	RP_D6_3	MeanExpression	log2FoldChange	Pvalue	FDR
Zm00001eb307190	0	5.64177	0.83474	250.796	273.069	289.322	136.611	-6.89241	4.31E-33	5.55E-31
Zm00001eb001420	0	0	0	8.26798	22.7558	10.5592	6.93049	-6.24359	1.18E-05	9.95E-05
Zm00001eb054970	2.49113	11.2835	7.51266	462.088	441.669	395.97	220.169	-5.85824	4.24E-68	1.96E-65
Zm00001eb413120	0	9.40295	10.0169	372.978	405.466	405.473	200.556	-5.793	2.73E-63	1.07E-60
Zm00001eb328830	0	0	0	12.8613	2.06871	14.7829	4.95215	-5.76312	0.000193645	0.00117247
Zm00001eb059290	0	0	0	7.34932	4.13741	16.8947	4.73024	-5.69255	0.000205883	0.00123602
Zm00001eb113410	0	0	0	5.51199	10.3435	8.44736	4.05048	-5.46875	0.000406913	0.00221891
Zm00001eb238960	0	0	0	5.51199	5.17177	12.671	3.89246	-5.41078	0.000589302	0.0030513
Zm00001eb266530	0	2.82089	3.33896	82.6798	64.1299	61.2433	35.7022	-4.94603	2.21E-14	7.70E-13
Zm00001eb302960	0	0	0.83474	7.34932	11.3779	6.33552	4.31624	-4.55354	0.00260218	0.0107568
Zm00001eb280140	2.49113	1.88059	0	37.6653	26.8932	28.5098	16.24	-4.54363	1.92E-07	2.49E-06
Zm00001eb346690	0	0	0.83474	7.34932	5.17177	10.5592	3.98584	-4.43431	0.00393297	0.0151973
Zm00001eb432870	1.24557	1.88059	5.84318	55.1199	64.1299	77.0821	34.2169	-4.34965	7.58E-14	2.48E-12
Zm00001eb381440	2.49113	0	0	12.8613	13.4466	14.7829	7.26365	-4.32021	0.000529341	0.00278721
Zm00001eb365360	0	1.88059	0	15.6173	17.584	4.22368	6.55093	-4.26678	0.00132462	0.00603689
Zm00001eb315090	2.49113	0	0	12.8613	12.4122	12.671	6.73929	-4.20173	0.000875956	0.00426909
Zm00001eb330520	17.4379	26.3283	15.0253	236.097	311.34	390.69	166.153	-3.99394	4.61E-48	1.12E-45
Zm00001eb130090	0	1.88059	0	7.34932	0	16.8947	4.3541	-3.64231	0.0214419	0.0609831
Zm00001eb094980	0	3.76118	0.83474	14.6986	22.7558	17.9506	10.0002	-3.52007	0.000124778	0.000796634
Zm00001eb090140	0	5.64177	0	22.9666	20.6871	22.1743	11.9116	-3.49859	6.14E-05	0.000428196
Zm00001eb060570	12.4557	28.2089	22.538	192.001	201.699	312.552	128.242	-3.4478	6.84E-33	8.61E-31
Zm00001eb003800	6.22783	16.9253	0.83474	70.7372	104.47	73.9144	45.5182	-3.37938	0.000219274	0.00130456
Zm00001eb029760	0	0	5.00844	24.804	14.4809	16.8947	10.198	-3.34269	0.000300375	0.00171481
Zm00001eb369450	2.49113	0	1.66948	14.6986	16.5496	8.44736	7.30938	-3.31915	0.00131705	0.00600614
Zm00001eb038750	3.7367	2.82089	0.83474	17.4546	24.8245	26.398	12.6782	-3.28705	2.32E-05	0.000180231
Zm00001eb384030	7.4734	2.82089	5.00844	30.3159	54.8207	52.796	25.5392	-3.20901	8.41E-09	1.40E-07
Zm00001eb203650	1.24557	6.58207	9.18214	60.6319	55.8551	46.4605	29.9929	-3.17573	4.26E-10	8.83E-09
Zm00001eb112330	14.9468	30.0894	25.0422	169.034	231.695	242.861	118.945	-3.1674	1.69E-31	2.00E-29
Zm00001eb003790	2.49113	1.88059	0.83474	21.1293	9.30918	11.6151	7.87667	-3.07695	0.00128985	0.00590433
Zm00001eb291950	9.96453	0	2.50422	19.292	31.0306	46.4605	18.2086	-3.07052	1.73E-05	0.000139861
Zm00001eb396700	0	0	2.50422	14.6986	6.20612	2.11184	4.25347	-3.07023	0.0261191	0.0714351
Zm00001eb244840	1621.73	1682.19	1777.16	14977.9	14282.3	12865.3	7867.78	-3.05015	0	0
Zm00001eb085040	0	0	6.67792	27.5599	20.6871	10.5592	10.914	-3.01589	0.000887748	0.00431686
Zm00001eb113370	0	0	2.50422	5.51199	10.3435	6.33552	4.11588	-2.99944	0.0238291	0.0664022
Zm00001eb290330	77.2251	60.1789	47.5802	492.404	453.047	495.226	270.944	-2.98809	6.50E-66	2.78E-63
Zm00001eb341890	2.49113	0	5.00844	22.048	20.6871	17.9506	11.3642	-2.9819	0.00020567	0.001235
Zm00001eb027270	2.49113	1.88059	1.66948	14.6986	17.584	13.727	8.67513	-2.95593	0.000700236	0.00353841
Zm00001eb174600	0	1.88059	3.33896	20.2106	12.4122	8.44736	7.71496	-2.8743	0.00261535	0.0108036
Zm00001eb391820	8.71897	7.52236	7.51266	43.1773	59.9925	69.6907	32.7691	-2.8705	4.06E-10	8.44E-09
Zm00001eb119960	27.4025	24.4477	15.0253	158.01	145.844	171.059	90.2981	-2.85741	3.84E-24	3.05E-22
Zm00001eb085800	2.49113	0	1.66948	8.26798	15.5153	4.22368	5.36126	-2.80686	0.0143787	0.0442438
Zm00001eb011410	2.49113	1.88059	0	5.51199	11.3779	11.6151	5.47945	-2.79469	0.0123218	0.039051
Zm00001eb329050	4.98227	3.76118	0	20.2106	12.4122	23.2302	10.7661	-2.76432	0.000773544	0.003848
Zm00001eb411210	17.4379	7.52236	26.7117	128.613	138.603	78.138	66.1711	-2.72826	2.40E-13	7.43E-12
Zm00001eb144180	0	7.52236	0.83474	25.7226	21.7214	9.50327	10.8841	-2.72522	0.00169945	0.00747001
Zm00001eb317980	3.7367	5.64177	5.84318	31.2346	29.9962	41.1809	19.6056	-2.72255	1.77E-06	1.84E-05
Zm00001eb087350	17.4379	29.1491	24.2074	119.426	154.119	186.898	88.5396	-2.67999	3.49E-20	2.13E-18
Zm00001eb138380	4.98227	0	5.00844	20.2106	23.7901	15.8388	11.6384	-2.60341	0.000712714	0.00358465
Zm00001eb257260	0	0	3.33896	9.18665	4.13741	8.44736	4.18506	-2.5793	0.043795	0.107887
Zm00001eb068140	4.98227	1.88059	3.33896	25.7226	18.6184	14.7829	11.5543	-2.57557	0.000470398	0.00251464
Zm00001eb340310	7.4734	6.58207	7.51266	35.8279	26.8932	61.2433	24.2554	-2.52233	1.88E-06	1.94E-05
Zm00001eb134540	12.4557	4.70148	7.51266	53.2826	55.8551	27.4539	26.8769	-2.50998	9.55E-07	1.06E-05
Zm00001eb114930	2.49113	3.76118	9.18214	19.292	37.2367	33.7894	17.6254	-2.48666	6.11E-05	0.000426511
Zm00001eb141540	5020.88	5682.2	5665.38	29382.6	31681.2	30361.9	17965.7	-2.48072	0	0
Zm00001eb211630	2.49113	3.76118	0	14.6986	6.20612	12.671	6.63802	-2.47289	0.0135259	0.0421592
Zm00001eb358230	2.49113	4.70148	4.1737	29.3973	21.7214	12.671	12.526	-2.46509	0.000494487	0.00262604
Zm00001eb434440	0	1.88059	2.50422	3.67466	4.13741	17.9506	5.02459	-2.46077	0.0356624	0.09173
Zm00001eb300380	0	15.0447	5.00844	49.6079	35.168	28.5098	22.2231	-2.44861	6.98E-05	0.000478763
Zm00001eb200030	57.2961	107.194	111.855	564.979	502.696	439.262	297.214	-2.42473	5.74E-39	9.22E-37
Zm00001eb227060	0	0	5.00844	8.26798	10.3435	10.5592	5.69652	-2.42213	0.0284757	0.076598
Zm00001eb307910	1.24557	2.82089	1.66948	11.024	5.17177	14.7829	6.11909	-2.41143	0.0151774	0.0461542
Zm00001eb120140	4.98227	0	0.83474	7.34932	12.4122	8.44736	5.67099	-2.40917	0.0260399	0.0712387
Zm00001eb293780	585.416	1265.64	1187.83	5522.1	5530.69	4946.98	3173.11	-2.3956	1.30E-12	3.71E-11
Zm00001eb373480	0	4.70148	1.66948	11.024	12.4122	10.5592	6.72773	-2.35219	0.0139293	0.0431486
Zm00001eb044880	0	2.82089	5.84318	17.4546	11.3779	17.9506	9.2412	-2.33807	0.00492974	0.0183501
Zm00001eb241610	2.49113	1.88059	0.83474	5.51199	7.24047	12.671	5.10499	-2.3327	0.0292882	0.0784287
Zm00001eb236350	2.49113	3.76118	0	14.6986	9.30918	6.33552	6.09927	-2.32753	0.0233911	0.0654327
Zm00001eb287620	2.49113	4.70148	0	20.2106	6.20612	8.44736	7.00945	-2.31401	0.0202901	0.0583637
Zm00001eb271130	0	3.76118	1.66948	9.18665	2.06871	16.8947	5.59679	-2.31166	0.0384566	0.0972399
Zm00001eb057010	252.85	345.088	373.963	1461.6	1686	1691.58	968.513	-2.30468	8.92E-87	9.27E-84
Zm00001eb276690	3.7367	2.82089	0	5.51199	10.3435	14.7829	6.19933	-2.29844	0.0246357	0.068205
Zm00001eb245430	54.8049	45.1342	55.9276	215.886	258.588	288.266	153.101	-2.29076	7.61E-28	7.35E-26
Zm00001eb274460	2.49113	3.76118	1.66948	9.18665	20.6871	8.44736	7.70714	-2.27909	0.00996143	0.032811
Zm00001eb370010	70.9973	89.328	81.8045	406.969	359.955	409.697	236.458	-2.27266	7.79E-43	1.49E-40
Zm00001eb070560	749.831	544.431	638.576	2954.43	3520.94	2747.5	1859.28	-2.2586	3.00E-98	4.59E-95
Zm00001eb067510	57.2961	60.1789	82.6392	317.858	318.581	325.223	193.629	-2.24884	3.48E-34	4.70E-32
Zm00001eb100970	0	3.76118	6.67792	22.9666	22.7558	6.33552	10.4162	-2.24053	0.00721016	0.0251323
Zm00001eb351800	12.4557	5.64177	13.3558	71.6559	47.5802	27.4539	29.6905	-2.23046	6.74E-06	6.05E-05
Zm00001eb238450	2.49113	3.76118	1.66948	14.6986	13.4466	8.44736	7.41906	-2.21803	0.0110428	0.0356896
Zm00001eb397050	2077.61	1826.05	2030.09	9544.01	9174.71	8859.16	5585.27	-2.21754	6.08E-266	5.90E-262
Zm00001eb184890	2.49113	3.76118	1.66948	7.34932	10.3435	19.0065	7.43687	-2.21352	0.012925	0.0405822
Zm00001eb383610	2.49113	1.88059	1.66948	12.8613	8.27482	6.33552	5.58548	-2.21334	0.0265755	0.072465
Zm00001eb209700	2.49113	2.82089	1.66948	19.292	6.20612	6.33552	6.46918	-2.21136	0.0221541	0.0625924
Zm00001eb375740	56.0505	47.0148	66.7792	266.413	299.962	222.799	159.836	-2.21123	3.04E-26	2.70E-24
Zm00001eb218910	9.96453	8.46266	19.199	56.0386	72.4047	48.5723	35.7736	-2.20607	2.01E-07	2.58E-06
Zm00001eb093850	2.49113	3.76118	0	12.8613	8.27482	6.33552	5.62066	-2.18234	0.03742	0.095265
Zm00001eb400020	291.463	430.655	433.23	1751.89	1815.29	1708.48	1071.83	-2.18083	2.86E-82	2.45E-79
Zm00001eb005450	1.24557	1.88059	1.66948	7.34932	6.20612	8.44736	4.4664	-2.17991	0.0466079	0.113432
Zm00001eb422070	2.49113	1.88059	5.00844	20.2106	12.4122	10.5592	8.76037	-2.17595	0.00749497	0.0259377
Zm00001eb198610	1.24557	1.88059	1.66948	9.18665	6.20612	6.33552	4.42065	-2.16577	0.0493195	0.118647
Zm00001eb364710	34.8759	20.6865	35.8938	141.474	125.157	141.493	83.2634	-2.16276	2.94E-15	1.15E-13
Zm00001eb074650	2.49113	8.46266	5.00844	16.536	37.2367	19.0065	14.7902	-2.15363	0.00102064	0.00485464
Zm00001eb199830	4.98227	0	3.33896	5.51199	16.5496	13.727	7.35164	-2.14519	0.0234229	0.0655152
Zm00001eb056750	1.24557	4.70148	3.33896	15.6173	6.20612	20.0625	8.52865	-2.13253	0.011621	0.0371906
Zm00001eb016410	2.49113	4.70148	2.50422	16.536	17.584	8.44736	8.71069	-2.12759	0.00851668	0.0287959
Zm00001eb161020	2.49113	4.70148	2.50422	13.78	14.4809	13.727	8.61412	-2.10478	0.0079562	0.0271785
Zm00001eb279500	0	3.76118	3.33896	11.024	9.30918	11.6151	6.50807	-2.09227	0.0257592	0.0706635
Zm00001eb384070	196.8	222.85	233.727	877.325	1004.36	918.65	575.618	-2.0921	2.82E-75	1.55E-72
Zm00001eb035600	22.4202	39.4924	23.3727	112.996	122.054	130.934	75.2115	-2.0918	4.12E-13	1.24E-11
Zm00001eb121900	727.411	802.072	794.672	3114.27	3390.61	3319.81	2024.81	-2.07652	4.32E-177	2.51E-173
Zm00001eb155800	89.6808	158.91	105.177	485.974	527.52	480.443	307.951	-2.06873	7.73E-34	1.03E-31
Zm00001eb016690	4.98227	7.52236	15.0253	41.3399	36.2024	41.1809	24.3755	-2.06227	3.13E-05	0.000234805
Zm00001eb104470	109.61	80.8654	68.4486	336.231	363.058	364.292	220.418	-2.05868	8.54E-31	9.78E-29
Zm00001eb363690	3.7367	7.52236	10.0169	26.6413	34.1336	30.6217	18.7788	-2.05809	0.000178341	0.00109117
Zm00001eb230420	4.98227	12.2238	13.3558	45.0146	37.2367	48.5723	26.8976	-2.05602	1.06E-05	9.04E-05
Zm00001eb320260	2.49113	4.70148	3.33896	11.024	18.6184	14.7829	9.15946	-2.05495	0.00781621	0.0268173
Zm00001eb025580	4.98227	7.52236	6.67792	23.8853	28.9619	27.4539	16.5806	-2.0475	0.000328253	0.00185071
Zm00001eb012160	212.992	249.178	260.439	991.239	1032.28	979.893	621.004	-2.04688	3.20E-80	2.27E-77
Zm00001eb071880	139.503	144.805	156.931	673.381	601.993	549.078	377.615	-2.04433	6.35E-51	1.74E-48
Zm00001eb223380	17.4379	7.52236	28.3811	56.9572	88.9544	76.0262	45.8799	-2.04081	4.83E-07	5.72E-06
Zm00001eb113650	2.49113	8.46266	5.00844	21.1293	28.9619	16.8947	13.8247	-2.03592	0.00169331	0.00744419
Zm00001eb191950	16.1924	14.1044	8.3474	46.8519	62.0612	43.2927	31.8083	-2.00393	3.01E-06	2.97E-05
Zm00001eb424260	83.453	130.701	122.707	410.643	507.867	444.542	283.319	-2.00079	3.76E-33	4.86E-31
Zm00001eb124960	107.119	138.223	127.715	455.658	506.833	529.016	310.761	-1.98967	5.55E-42	1.01E-39
Zm00001eb196490	4.98227	11.2835	1.66948	16.536	22.7558	31.6776	14.8174	-1.98884	0.00291439	0.0118404
Zm00001eb340300	29.8936	30.0894	41.737	98.2972	153.084	155.22	84.7203	-1.98407	2.44E-12	6.77E-11
Zm00001eb406600	17.4379	33.8506	21.7032	112.077	80.6795	98.2005	60.6582	-1.98196	7.44E-10	1.48E-08
Zm00001eb114340	6.22783	7.52236	4.1737	29.3973	25.8588	14.7829	14.6605	-1.98108	0.00149033	0.00667906
Zm00001eb056970	184.344	250.118	192.825	788.215	848.169	808.834	512.084	-1.95814	1.16E-55	3.71E-53
Zm00001eb282420	2.49113	2.82089	3.33896	14.6986	9.30918	9.50327	7.02701	-1.94391	0.0244985	0.0678903
Zm00001eb149380	8.71897	37.6118	23.3727	93.7038	79.6452	98.2005	56.8755	-1.92988	1.18E-07	1.59E-06
Zm00001eb104650	32.3847	11.2835	25.0422	92.7852	94.1261	69.6907	54.2187	-1.92331	5.98E-08	8.56E-07
Zm00001eb072260	14.9468	17.8656	14.1906	49.6079	58.9581	68.6348	37.3673	-1.91196	6.14E-07	7.13E-06
Zm00001eb364720	12.4557	7.52236	6.67792	23.8853	42.4085	31.6776	20.7712	-1.90785	0.00028687	0.00164961
Zm00001eb191960	4.98227	8.46266	1.66948	12.8613	20.6871	22.1743	11.8062	-1.89545	0.0076166	0.0262937
Zm00001eb139970	14.9468	3.76118	11.6864	36.7466	27.9275	46.4605	23.5882	-1.89452	0.000253375	0.00147693
Zm00001eb321040	328.83	308.417	372.294	1302.67	1238.12	1213.25	793.93	-1.89184	1.11E-80	8.69E-78
Zm00001eb034050	231.675	267.044	322.209	959.086	1010.56	1082.32	645.483	-1.88415	3.24E-57	1.07E-54
Zm00001eb027010	2.49113	0.940295	9.18214	15.6173	17.584	14.7829	10.0996	-1.87535	0.0166041	0.0496262
Zm00001eb033880	2.49113	3.76118	5.84318	21.1293	13.4466	10.5592	9.53843	-1.86845	0.0136836	0.0425277
Zm00001eb367160	9.96453	11.2835	10.8516	44.0959	53.7864	19.0065	24.8314	-1.86233	0.000240724	0.00141207
Zm00001eb009630	1.24557	3.76118	3.33896	18.3733	4.13741	8.44736	6.55063	-1.86124	0.0493025	0.118631
Zm00001eb081770	114.592	173.955	161.939	588.864	531.657	522.68	348.948	-1.85433	9.08E-36	1.34E-33
Zm00001eb025980	2.49113	9.40295	6.67792	16.536	18.6184	33.7894	14.586	-1.85091	0.00383838	0.0148911
Zm00001eb010530	827.056	1042.79	974.976	3351.29	3466.12	3447.58	2184.97	-1.84712	6.50E-118	1.72E-114
Zm00001eb255860	13.7012	3.76118	5.84318	33.0719	18.6184	28.5098	17.251	-1.83793	0.00198772	0.00855483
Zm00001eb230640	3.7367	3.76118	5.00844	15.6173	12.4122	16.8947	9.57176	-1.8324	0.0123976	0.039244
Zm00001eb023440	2.49113	12.2238	6.67792	25.7226	31.0306	21.1184	16.5441	-1.82694	0.00220618	0.00934564
Zm00001eb113490	92.1719	103.432	76.796	323.37	292.722	338.95	204.574	-1.81445	2.12E-25	1.79E-23
Zm00001eb397820	2.49113	24.4477	8.3474	48.6892	41.3741	35.9013	26.8751	-1.80509	0.000766312	0.00381725
Zm00001eb377600	2.49113	4.70148	8.3474	12.8613	27.9275	14.7829	11.852	-1.78976	0.0106772	0.0347125
Zm00001eb137340	13.7012	9.40295	11.6864	56.0386	35.168	27.4539	25.5752	-1.78578	0.000190459	0.00115511
Zm00001eb395330	112.101	135.402	159.435	440.959	465.459	481.499	299.143	-1.75653	7.41E-32	8.91E-30
Zm00001eb031260	2.49113	7.52236	2.50422	18.3733	8.27482	15.8388	9.16744	-1.75174	0.02614	0.0714722
Zm00001eb354030	14.9468	11.2835	25.0422	57.8759	58.9581	57.0196	37.521	-1.74271	8.44E-06	7.40E-05
Zm00001eb077890	201.782	191.82	203.676	699.104	651.642	634.608	430.439	-1.73379	7.21E-48	1.73E-45
Zm00001eb303390	4.98227	1.88059	4.1737	11.024	4.13741	21.1184	7.88606	-1.73201	0.0472462	0.114717
Zm00001eb355410	12.4557	15.0447	23.3727	67.0625	48.6146	54.9078	36.9097	-1.72241	1.09E-05	9.24E-05
Zm00001eb110160	7.4734	4.70148	10.0169	45.9332	13.4466	13.727	15.8831	-1.72149	0.00881555	0.0296753
Zm00001eb403470	8.71897	4.70148	3.33896	13.78	14.4809	25.3421	11.7271	-1.71938	0.0125042	0.0395212
Zm00001eb386230	6.22783	1.88059	7.51266	22.048	16.5496	12.671	11.1483	-1.71908	0.0152731	0.0463822
Zm00001eb427550	4.98227	4.70148	7.51266	17.4546	13.4466	26.398	12.4159	-1.71837	0.00895694	0.0300608
Zm00001eb154980	185.589	151.388	138.567	508.022	517.177	525.848	337.765	-1.71746	3.12E-35	4.44E-33
Zm00001eb128820	12.4557	16.9253	9.18214	40.4213	37.2367	48.5723	27.4656	-1.71548	0.000111349	0.000723969
Zm00001eb155730	206.764	222.85	214.528	680.731	717.841	714.857	459.595	-1.71167	1.59E-50	4.24E-48
Zm00001eb412390	2.49113	3.76118	8.3474	12.8613	19.6527	16.8947	10.6681	-1.70879	0.0168419	0.0501976
Zm00001eb418130	8.71897	11.2835	18.3643	33.0719	31.0306	63.3552	27.6374	-1.70228	0.00037677	0.00208393
Zm00001eb303840	48.5771	62.9998	71.7876	205.781	192.39	202.737	130.712	-1.69643	5.45E-16	2.32E-14
Zm00001eb395660	84.6985	67.7012	86.8129	264.576	246.176	262.924	168.815	-1.6952	2.55E-20	1.57E-18
Zm00001eb115860	18.6835	64.8804	23.3727	116.67	103.435	128.822	75.9774	-1.69264	1.41E-06	1.51E-05
Zm00001eb289370	7.4734	3.76118	3.33896	9.18665	18.6184	17.9506	10.0549	-1.68751	0.0218266	0.0618533
Zm00001eb011900	19.9291	11.2835	15.0253	73.4932	39.3054	33.7894	32.1377	-1.68636	0.000158361	0.000981733
Zm00001eb015530	125.802	288.671	205.346	722.989	661.986	610.321	435.853	-1.68345	4.15E-07	4.99E-06
Zm00001eb154840	7.4734	9.40295	10.0169	26.6413	37.2367	23.2302	19.0002	-1.68155	0.00139021	0.00629046
Zm00001eb403180	293.954	363.894	351.425	1097.8	1065.38	1071.76	707.37	-1.6737	2.12E-60	7.71E-58
Zm00001eb111470	48.5771	62.0595	60.936	151.58	205.836	194.289	120.546	-1.67322	7.15E-14	2.34E-12
Zm00001eb011930	1305.35	1652.1	1858.97	4938.74	5422.08	4872.01	3341.54	-1.65792	5.58E-67	2.53E-64
Zm00001eb389410	9.96453	3.76118	3.33896	18.3733	22.7558	10.5592	11.4588	-1.65556	0.0190624	0.0555409
Zm00001eb418610	2010.34	2576.41	2751.3	7334.62	8147.6	7653.3	5078.93	-1.65434	1.17E-76	6.80E-74
Zm00001eb188820	2.49113	2.82089	6.67792	16.536	4.13741	17.9506	8.43566	-1.65393	0.0497818	0.119477
Zm00001eb203050	12.4557	71.4624	55.9276	185.57	108.607	147.829	96.9753	-1.65314	0.0143206	0.0440884
Zm00001eb104930	125.802	91.2086	120.203	304.997	367.195	385.411	232.469	-1.65236	6.35E-22	4.35E-20
Zm00001eb293250	474.561	472.028	530.894	1607.66	1547.39	1482.51	1019.18	-1.64758	3.73E-78	2.46E-75
Zm00001eb320250	0	8.46266	5.84318	10.1053	16.5496	20.0625	10.1705	-1.64562	0.035398	0.0911737
Zm00001eb236040	9.96453	3.76118	6.67792	25.7226	20.6871	15.8388	13.7754	-1.64162	0.00866967	0.0292418
Zm00001eb379980	0	8.46266	6.67792	15.6173	16.5496	16.8947	10.7004	-1.63415	0.0286964	0.0770847
Zm00001eb335430	2.49113	24.4477	18.3643	52.3639	41.3741	50.6841	31.6209	-1.63081	0.000737043	0.00368788
Zm00001eb037590	1.24557	4.70148	10.8516	26.6413	18.6184	8.44736	11.7509	-1.62407	0.0295966	0.0790792
Zm00001eb267010	140.749	140.104	143.575	357.361	446.841	502.618	288.541	-1.62022	1.03E-24	8.47E-23
Zm00001eb089110	85.9441	91.2086	123.541	309.59	341.336	275.595	204.536	-1.61191	6.21E-19	3.53E-17
Zm00001eb378130	23.6658	13.1641	15.8601	47.7706	54.8207	55.9637	35.2075	-1.61187	3.54E-05	0.000261413
Zm00001eb265830	119.574	137.283	141.906	394.107	384.779	442.43	270.013	-1.60728	3.12E-27	2.93E-25
Zm00001eb338850	2.49113	3.76118	6.67792	18.3733	13.4466	8.44736	8.86625	-1.60546	0.0385545	0.0974281
Zm00001eb202770	761.041	852.848	750.431	2600.74	2473.14	2119.23	1592.9	-1.60518	7.22E-71	3.50E-68
Zm00001eb368230	14.9468	9.40295	10.8516	42.2586	24.8245	38.0131	23.3829	-1.59856	0.0008926	0.00433712
Zm00001eb112570	2.49113	13.1641	8.3474	22.048	22.7558	29.5657	16.3954	-1.59059	0.00721534	0.0251413
Zm00001eb346600	6.22783	11.2835	1.66948	19.292	10.3435	27.4539	12.7117	-1.58706	0.0259376	0.071039
Zm00001eb094680	92.1719	69.5818	88.4824	219.561	295.825	234.414	166.673	-1.58634	8.25E-16	3.42E-14
Zm00001eb272090	7722.51	8018.84	8703	24072.7	25406.8	23835.3	16293.2	-1.58403	1.09E-166	5.27E-163
Zm00001eb182730	8.71897	10.3432	5.00844	22.9666	21.7214	26.398	15.8594	-1.57669	0.00571782	0.0207332
Zm00001eb121560	11.2101	5.64177	31.7201	51.4452	44.4772	51.7401	32.7057	-1.57459	0.00121968	0.00564172
Zm00001eb125030	406.055	505.879	520.043	1298.99	1546.36	1437.11	952.405	-1.57371	7.49E-51	2.02E-48
Zm00001eb406110	6.22783	7.52236	2.50422	19.292	12.4122	15.8388	10.6329	-1.57355	0.0259031	0.0709511
Zm00001eb279150	42.3493	29.1491	27.5464	80.8425	88.9544	121.431	65.0454	-1.57307	2.23E-07	2.84E-06
Zm00001eb071520	58.5416	110.955	91.8214	270.087	264.794	250.253	174.409	-1.57099	6.42E-15	2.40E-13
Zm00001eb182500	4.98227	10.3432	4.1737	19.292	15.5153	23.2302	12.9228	-1.56801	0.0146399	0.0448527
Zm00001eb394740	174.379	208.746	162.774	569.572	561.654	484.667	360.299	-1.5663	1.36E-29	1.46E-27
Zm00001eb286050	164.415	230.372	229.553	637.553	640.265	582.868	414.171	-1.56455	5.40E-31	6.23E-29
Zm00001eb392610	4.98227	2.82089	6.67792	12.8613	23.7901	6.33552	9.578	-1.56279	0.0442043	0.108646
Zm00001eb328090	723.674	776.684	670.296	2082.61	2253.86	2053.76	1426.81	-1.55868	2.71E-80	1.97E-77
Zm00001eb385920	0	8.46266	6.67792	11.9426	20.6871	13.727	10.2495	-1.55376	0.0443405	0.108945
Zm00001eb051850	12.4557	0.940295	9.18214	12.8613	29.9962	22.1743	14.6017	-1.55049	0.0236643	0.0660239
Zm00001eb046280	8.71897	7.52236	27.5464	49.6079	49.6489	31.6776	29.1204	-1.547	0.00174287	0.00764124
Zm00001eb207770	118.329	125.059	90.1519	345.418	308.237	314.664	216.977	-1.54572	7.95E-20	4.81E-18
Zm00001eb317110	322.602	308.417	301.341	821.286	922.643	974.614	608.484	-1.54533	2.07E-46	4.64E-44
Zm00001eb377560	6.22783	5.64177	5.00844	15.6173	23.7901	9.50327	10.9648	-1.54451	0.0262066	0.071607
Zm00001eb305700	14.9468	1.88059	10.0169	18.3733	37.2367	21.1184	17.2621	-1.54389	0.0135343	0.0421679
Zm00001eb180910	7.4734	3.76118	8.3474	27.5599	16.5496	12.671	12.7271	-1.54348	0.0186808	0.0545933
Zm00001eb397690	9.96453	3.76118	5.00844	25.7226	6.20612	21.1184	11.9635	-1.54169	0.0323644	0.0848913
Zm00001eb300150	8.71897	13.1641	21.7032	49.6079	39.3054	40.1249	28.7708	-1.53411	0.00050795	0.00268527
Zm00001eb204960	353.741	301.835	302.176	932.445	957.811	871.134	619.857	-1.53401	2.58E-47	6.04E-45
Zm00001eb254770	6.22783	1.88059	5.84318	13.78	11.3779	14.7829	8.98206	-1.53177	0.0435878	0.107532
Zm00001eb433760	7.4734	7.52236	3.33896	16.536	16.5496	19.0065	11.7378	-1.53106	0.0202884	0.0583637
Zm00001eb351130	1.24557	14.1044	7.51266	14.6986	29.9962	23.2302	15.1313	-1.52668	0.0197315	0.0571413
Zm00001eb350140	29.8936	35.7312	37.5633	105.646	102.401	89.7531	66.8314	-1.51996	4.70E-08	6.85E-07
Zm00001eb378080	4.98227	9.40295	1.66948	18.3733	12.4122	14.7829	10.2705	-1.5194	0.0400615	0.100463
Zm00001eb164090	72.2429	70.5221	52.5886	197.513	178.943	177.394	124.867	-1.51489	9.13E-13	2.65E-11
Zm00001eb371530	818.337	765.4	885.659	2234.19	2473.14	2352.59	1588.22	-1.51402	9.66E-80	6.69E-77
Zm00001eb428800	565.487	623.416	617.707	1572.75	1870.11	1717.98	1161.24	-1.51122	2.58E-63	1.03E-60
Zm00001eb353190	8.71897	13.1641	7.51266	19.292	34.1336	30.6217	18.9072	-1.51092	0.00461328	0.0173668
Zm00001eb422550	41.1037	20.6865	30.8854	93.7038	77.5765	88.6972	58.7755	-1.50729	1.46E-06	1.55E-05
Zm00001eb319860	9.96453	31.97	25.8769	65.2252	85.8513	45.4045	44.0488	-1.50699	0.000168115	0.00103646
Zm00001eb222680	2.49113	5.64177	10.0169	23.8853	14.4809	14.7829	11.8831	-1.50677	0.0268992	0.0731421
Zm00001eb063830	3.7367	8.46266	4.1737	9.18665	10.3435	27.4539	10.5595	-1.50319	0.0436723	0.107676
Zm00001eb348220	11.2101	7.52236	13.3558	30.3159	24.8245	35.9013	20.5217	-1.50081	0.00283417	0.0115581
Zm00001eb110660	11.2101	15.0447	20.8685	68.8999	36.2024	29.5657	30.2985	-1.49974	0.00109533	0.00515099
Zm00001eb165230	7.4734	8.46266	0.83474	12.8613	18.6184	14.7829	10.5056	-1.49938	0.0461097	0.112455
Zm00001eb352050	18.6835	33.8506	30.0506	78.0865	58.9581	99.2564	53.1476	-1.49751	9.51E-06	8.20E-05
Zm00001eb348190	11.2101	11.2835	13.3558	37.6653	25.8588	38.0131	22.8978	-1.49647	0.0015237	0.00680447
Zm00001eb291690	83.453	98.731	80.9697	278.355	228.592	234.414	167.419	-1.49477	9.54E-16	3.94E-14
Zm00001eb027780	9.96453	5.64177	13.3558	27.5599	22.7558	31.6776	18.4926	-1.4938	0.00530995	0.019517
Zm00001eb248600	159.433	135.402	143.575	383.083	420.982	425.536	278.002	-1.49243	3.78E-25	3.17E-23
Zm00001eb100710	647.695	708.983	709.529	2020.14	1963.2	1838.36	1314.65	-1.49199	5.43E-77	3.22E-74
Zm00001eb161160	7.4734	3.76118	10.0169	20.2106	18.6184	21.1184	13.5331	-1.48927	0.0159569	0.0480471
Zm00001eb062880	4.98227	13.1641	13.3558	46.8519	28.9619	13.727	20.1738	-1.48293	0.00977386	0.032314
Zm00001eb351340	996.453	1201.7	1111.04	3047.21	3173.4	3009.37	2089.86	-1.47697	6.26E-84	5.69E-81
Zm00001eb337270	169.397	204.984	158.601	483.218	504.764	491.003	335.328	-1.47209	5.63E-27	5.17E-25
Zm00001eb153140	26.1569	28.2089	34.2243	93.7038	84.8169	68.6348	55.9576	-1.47187	1.83E-06	1.90E-05
Zm00001eb389540	9.96453	15.985	13.3558	53.2826	34.1336	22.1743	24.816	-1.47177	0.00250604	0.0104231
Zm00001eb235660	16.1924	38.5521	30.0506	90.0292	77.5765	70.7466	53.8579	-1.46916	1.07E-05	9.15E-05
Zm00001eb021080	148.222	145.746	147.749	425.342	368.23	425.536	276.804	-1.46533	2.57E-24	2.08E-22
Zm00001eb324560	22.4202	11.2835	20.0338	64.3065	43.4428	39.069	33.426	-1.46481	0.000428333	0.00231962
Zm00001eb300140	175.625	133.522	157.766	442.797	406.501	431.871	291.347	-1.46293	5.64E-24	4.40E-22
Zm00001eb124950	85.9441	82.746	75.9613	185.57	261.691	225.967	152.98	-1.46283	2.23E-13	6.92E-12
Zm00001eb393250	1654.11	1927.6	1985.85	5058.17	5220.38	5089.53	3489.27	-1.46206	1.94E-94	2.45E-91
Zm00001eb290930	9.96453	3.76118	11.6864	18.3733	14.4809	36.9572	15.8706	-1.45596	0.0189835	0.0553442
Zm00001eb171160	33.6303	17.8656	34.2243	88.1918	66.1986	79.194	53.2174	-1.45278	1.17E-05	9.82E-05
Zm00001eb369480	7.4734	11.2835	1.66948	16.536	25.8588	12.671	12.582	-1.45102	0.0377356	0.0958585
Zm00001eb238110	124.557	125.059	128.55	347.255	364.092	319.944	234.91	-1.4465	2.62E-21	1.72E-19
Zm00001eb135230	3.7367	24.4477	15.0253	47.7706	31.0306	41.1809	27.1986	-1.44032	0.00400321	0.0154256
Zm00001eb121960	2.49113	11.2835	6.67792	20.2106	19.6527	16.8947	12.8684	-1.43868	0.0259647	0.07109
Zm00001eb038660	9.96453	1.88059	15.0253	12.8613	41.3741	19.0065	16.6854	-1.43656	0.0315487	0.0832171
Zm00001eb283800	1139.69	1307.01	1279.66	3484.5	3343.03	3219.5	2295.56	-1.42849	3.01E-87	3.25E-84
Zm00001eb211080	14.9468	5.64177	7.51266	28.4786	19.6527	25.3421	16.9291	-1.42721	0.0114557	0.0367668
Zm00001eb353710	1489.7	1686.89	1650.28	4540.04	4414.62	4020.94	2967.08	-1.42498	1.50E-87	1.68E-84
Zm00001eb295210	7.4734	8.46266	13.3558	26.6413	37.2367	15.8388	18.1681	-1.42452	0.0103298	0.0338175
Zm00001eb279710	306.409	257.641	253.761	786.377	771.627	626.16	500.329	-1.42414	2.19E-29	2.31E-27
Zm00001eb422690	32.3847	15.985	18.3643	44.0959	68.2673	63.3552	40.4087	-1.42181	0.000205039	0.00123267
Zm00001eb170150	134.521	103.432	100.169	293.054	295.825	305.161	205.36	-1.41521	4.31E-17	2.01E-15
Zm00001eb089130	39.8581	39.4924	26.7117	98.2972	116.882	64.4111	64.2754	-1.41054	7.25E-06	6.46E-05
Zm00001eb414120	4.98227	24.4477	25.0422	58.7946	51.7177	38.0131	33.8329	-1.41033	0.00190335	0.00824137
Zm00001eb243520	7.4734	6.58207	6.67792	18.3733	26.8932	9.50327	12.5839	-1.40786	0.0312076	0.082542
Zm00001eb311630	38.6126	30.0894	31.7201	84.5172	84.8169	95.0327	60.7982	-1.4061	1.13E-06	1.23E-05
Zm00001eb144200	313.883	402.446	444.081	1119.85	988.841	975.67	707.462	-1.40282	2.58E-32	3.16E-30
Zm00001eb230610	37.367	55.4774	50.9191	130.45	113.779	139.381	87.8957	-1.40256	1.97E-08	3.08E-07
Zm00001eb332250	3.7367	9.40295	7.51266	14.6986	17.584	23.2302	12.6942	-1.39516	0.0282718	0.0761412
Zm00001eb395370	3.7367	6.58207	8.3474	8.26798	20.6871	21.1184	11.4566	-1.3881	0.0445371	0.109307
Zm00001eb406490	596.626	508.7	521.712	1400.96	1461.54	1381.14	978.448	-1.38771	1.92E-54	5.95E-52
Zm00001eb304660	2.49113	18.8059	6.67792	26.6413	31.0306	16.8947	17.0903	-1.38704	0.0261477	0.0714796
Zm00001eb192410	9.96453	5.64177	3.33896	14.6986	20.6871	12.671	11.167	-1.38698	0.0433424	0.107007
Zm00001eb312890	94.6631	70.5221	108.516	249.877	217.214	249.197	164.998	-1.38645	1.11E-12	3.19E-11
Zm00001eb415160	17.4379	20.6865	14.1906	39.5026	59.9925	36.9572	31.4612	-1.38618	0.000821791	0.00404717
Zm00001eb359490	4.98227	9.40295	18.3643	27.5599	35.168	25.3421	20.1366	-1.3846	0.00957169	0.0317829
Zm00001eb255480	4.98227	7.52236	10.8516	28.4786	20.6871	12.671	14.1988	-1.38157	0.0251818	0.069407
Zm00001eb156760	62.2783	74.2833	86.8129	166.278	227.558	193.233	135.074	-1.38113	8.31E-11	1.90E-09
Zm00001eb411870	2605.73	2943.12	2683.69	6841.3	7429.76	7140.13	4940.62	-1.37811	7.30E-104	1.25E-100
Zm00001eb386010	12.4557	17.8656	16.6948	41.3399	39.3054	42.2368	28.3164	-1.37238	0.000985841	0.00471069
Zm00001eb251330	14.9468	33.8506	30.8854	78.0865	66.1986	65.467	48.2392	-1.37172	7.02E-05	0.000481111
Zm00001eb406660	193.063	200.283	217.032	519.046	565.791	493.114	364.722	-1.36633	1.45E-26	1.29E-24
Zm00001eb043790	255.341	272.686	175.295	561.304	599.925	644.111	418.11	-1.36605	2.58E-20	1.58E-18
Zm00001eb124940	2400.21	2308.42	2512.57	5733.39	6446.09	6415.77	4302.74	-1.36404	7.50E-95	1.04E-91
Zm00001eb277440	6.22783	2.82089	12.5211	25.7226	15.5153	14.7829	12.9318	-1.35918	0.0417546	0.103828
Zm00001eb157280	883.107	929.952	929.065	2476.72	2280.75	2280.79	1630.06	-1.35888	7.45E-76	4.17E-73
Zm00001eb279370	1196.99	1367.19	1266.3	3393.55	3357.51	3070.61	2275.36	-1.35707	4.24E-76	2.42E-73
Zm00001eb095360	386.126	454.163	416.535	1063.81	1135.72	1025.3	746.942	-1.35617	3.95E-43	7.71E-41
Zm00001eb362430	4.98227	11.2835	5.00844	21.1293	7.24047	26.398	12.6737	-1.35602	0.0487799	0.117597
Zm00001eb188280	1304.11	1203.58	1156.95	3060.99	3184.77	3114.96	2170.89	-1.3556	9.63E-86	9.66E-83
Zm00001eb230430	23.6658	33.8506	30.8854	73.4932	72.4047	81.3058	52.6009	-1.3489	1.38E-05	0.000114216
Zm00001eb073590	275.27	373.297	352.26	903.966	868.857	787.716	593.561	-1.34841	9.35E-30	1.01E-27
Zm00001eb192320	109.61	131.641	83.474	263.657	291.688	268.204	191.379	-1.34714	3.10E-13	9.47E-12
Zm00001eb148420	4100.41	5137.77	5264.7	12195.3	12776.3	11941.4	8569.31	-1.34657	1.36E-65	5.72E-63
Zm00001eb244690	143.24	189.94	197.833	519.964	410.638	426.591	314.701	-1.34531	2.76E-18	1.48E-16
Zm00001eb372250	4.98227	7.52236	9.18214	18.3733	16.5496	21.1184	12.9547	-1.34452	0.0287182	0.0771221
Zm00001eb203410	11.2101	21.6268	13.3558	46.8519	34.1336	36.9572	27.3559	-1.34277	0.00228653	0.0096369
Zm00001eb124190	38.6126	42.3133	20.0338	90.0292	74.4734	88.6972	59.0266	-1.34256	2.78E-05	0.000211798
Zm00001eb115150	19.9291	40.4327	33.3896	78.0865	77.5765	85.5295	55.824	-1.34225	2.10E-05	0.000165275
Zm00001eb335750	13.7012	4.70148	5.84318	23.8853	12.4122	23.2302	13.9623	-1.3414	0.0342437	0.0888589
Zm00001eb273420	363.705	380.82	581.814	998.589	1163.65	1206.92	782.582	-1.33828	3.91E-21	2.54E-19
Zm00001eb392520	124.557	188.059	231.223	522.72	456.15	406.529	321.54	-1.33682	5.49E-14	1.83E-12
Zm00001eb240450	52.3138	47.0148	47.5802	112.996	131.363	125.654	86.1536	-1.33616	3.44E-08	5.15E-07
Zm00001eb290700	59.7872	26.3283	54.2581	124.938	107.573	119.319	82.0339	-1.33601	2.85E-06	2.83E-05
Zm00001eb135430	165.66	158.91	125.211	389.514	358.92	380.131	263.058	-1.336	1.60E-18	8.79E-17
Zm00001eb123770	8.71897	4.70148	18.3643	13.78	38.2711	29.5657	18.9002	-1.33483	0.0248777	0.0687184
Zm00001eb085690	391.108	445.7	530.894	1108.83	1218.47	1139.34	805.723	-1.33467	7.21E-35	1.01E-32
Zm00001eb015000	112.101	99.6713	110.186	304.078	249.279	256.588	188.651	-1.33422	1.24E-14	4.45E-13
Zm00001eb024320	46.086	177.716	148.584	381.246	274.104	285.098	218.806	-1.33307	0.0157736	0.0476139
Zm00001eb056740	297.69	364.835	428.221	870.894	909.196	982.005	642.14	-1.33161	2.94E-28	2.89E-26
Zm00001eb385660	17.4379	35.7312	21.7032	68.8999	69.3017	51.7401	44.1357	-1.33159	0.000221024	0.00131417
Zm00001eb013090	42.3493	43.2536	64.275	128.613	122.054	129.878	88.4038	-1.33027	1.13E-07	1.53E-06
Zm00001eb149810	1732.58	1812.89	1748.78	4465.63	4547.02	4246.91	3092.3	-1.32421	3.68E-103	5.95E-100
Zm00001eb016870	168.152	284.909	289.655	770.76	628.887	458.269	433.439	-1.32025	4.56E-05	0.000328949
Zm00001eb330430	84.6985	84.6266	70.9529	192.001	205.836	199.569	139.614	-1.31937	8.84E-12	2.31E-10
Zm00001eb050470	904.281	897.982	818.88	2146.92	2245.58	2137.18	1525.14	-1.3189	4.84E-69	2.27E-66
Zm00001eb081390	43.5948	62.9998	65.9444	161.685	165.496	106.648	101.061	-1.31803	2.21E-07	2.82E-06
Zm00001eb060790	14.9468	7.52236	18.3643	34.9093	41.3741	25.3421	23.7431	-1.31404	0.00663346	0.0234624
Zm00001eb141500	2022.8	1999.07	2183.68	4922.21	5521.38	4954.37	3600.58	-1.31014	7.61E-83	6.71E-80
Zm00001eb025270	4.98227	11.2835	7.51266	22.048	24.8245	12.671	13.887	-1.30733	0.0336548	0.0876591
Zm00001eb085720	9.96453	5.64177	6.67792	16.536	17.584	20.0625	12.7444	-1.3031	0.0350159	0.090467
Zm00001eb225220	9.96453	7.52236	11.6864	20.2106	41.3741	10.5592	16.8862	-1.30299	0.0315418	0.0832106
Zm00001eb412820	67.2606	67.7012	57.597	154.336	173.771	144.661	110.888	-1.30071	2.22E-09	4.09E-08
Zm00001eb424540	64.7695	88.3877	85.9782	217.724	184.115	191.121	138.683	-1.29998	1.07E-10	2.42E-09
Zm00001eb040070	1677.78	2029.16	2018.4	4837.69	4762.16	4515.11	3306.72	-1.29939	8.71E-67	3.84E-64
Zm00001eb307150	17.4379	8.46266	6.67792	16.536	29.9962	31.6776	18.4647	-1.29877	0.0196861	0.0570212
Zm00001eb406670	19.9291	22.5671	37.5633	69.8185	64.1299	65.467	46.5791	-1.29535	0.00016013	0.000991428
Zm00001eb221090	864.423	818.997	806.358	1914.5	2009.75	2173.08	1431.18	-1.29351	8.34E-60	2.89E-57
Zm00001eb181450	17.4379	33.8506	40.9022	83.5985	91.0231	54.9078	53.62	-1.29186	0.000209749	0.0012556
Zm00001eb223720	6.22783	9.40295	6.67792	19.292	17.584	17.9506	12.8559	-1.29098	0.0344755	0.0892772
Zm00001eb418490	54.8049	63.9401	58.4318	169.953	128.26	135.158	101.758	-1.28899	2.55E-08	3.90E-07
Zm00001eb123670	171.888	131.641	112.69	335.313	346.508	324.167	237.035	-1.28752	1.20E-14	4.31E-13
Zm00001eb335000	464.596	366.715	303.01	792.808	941.261	1017.91	647.716	-1.28589	7.03E-21	4.48E-19
Zm00001eb397600	1649.13	2212.51	2363.15	4893.73	5312.44	4997.67	3571.44	-1.28573	6.39E-40	1.08E-37
Zm00001eb383310	447.158	519.983	481.645	1256.73	1123.31	1157.29	831.019	-1.28543	1.86E-41	3.33E-39
Zm00001eb421900	7.4734	9.40295	13.3558	25.7226	28.9619	20.0625	17.4965	-1.28479	0.0163302	0.0489788
Zm00001eb370000	501.963	568.879	589.326	1369.73	1408.79	1276.61	952.549	-1.28407	8.83E-45	1.86E-42
Zm00001eb058620	84.6985	111.895	75.9613	232.422	214.111	216.463	155.925	-1.28293	4.42E-11	1.05E-09
Zm00001eb039750	19.9291	35.7312	36.7285	67.0625	70.336	90.8091	53.4327	-1.28104	8.44E-05	0.000565954
Zm00001eb061700	11.2101	10.3432	6.67792	32.1533	24.8245	10.5592	15.9614	-1.27993	0.0322935	0.084751
Zm00001eb438410	12.4557	25.388	12.5211	50.5266	45.5115	26.398	28.8001	-1.27705	0.00507877	0.0188147
Zm00001eb176650	19.9291	22.5671	18.3643	55.1199	51.7177	40.1249	34.6372	-1.27509	0.000792207	0.00392473
Zm00001eb327310	246.622	257.641	215.363	617.343	550.276	569.141	409.398	-1.27499	7.74E-25	6.39E-23
Zm00001eb071080	1676.53	1572.17	1698.7	3902.49	3926.4	4134.98	2818.55	-1.27395	1.58E-88	1.91E-85
Zm00001eb307970	171.888	147.626	129.385	344.499	357.886	375.907	254.532	-1.2738	7.26E-17	3.33E-15
Zm00001eb291070	6095.8	8129.79	7770.59	18687.5	17454.7	17003.5	12523.6	-1.272	7.13E-52	2.03E-49
Zm00001eb037600	115.838	107.194	111.855	250.796	260.657	296.713	190.509	-1.27192	4.47E-14	1.50E-12
Zm00001eb090090	29.8936	58.2983	42.5717	142.393	94.1261	81.3058	74.7648	-1.2717	3.33E-05	0.000248419
Zm00001eb187190	22.4202	47.0148	43.4065	86.3545	100.332	89.7531	64.8802	-1.26921	2.43E-05	0.000187734
Zm00001eb055410	357.478	345.088	277.968	771.679	783.005	798.275	555.582	-1.26901	1.02E-28	1.03E-26
Zm00001eb016610	64.7695	53.5968	61.7707	163.522	165.496	103.48	102.106	-1.26858	3.16E-07	3.91E-06
Zm00001eb344400	219.22	251.999	258.769	559.467	589.581	611.377	415.069	-1.26344	1.26E-25	1.08E-23
Zm00001eb023840	108.364	146.686	151.923	354.605	336.165	292.49	231.705	-1.26234	4.16E-14	1.41E-12
Zm00001eb062570	296.445	348.849	279.638	788.215	698.188	730.696	523.672	-1.26175	2.93E-27	2.75E-25
Zm00001eb330250	9.96453	54.5371	22.538	90.0292	70.336	50.6841	49.6815	-1.26128	0.00370434	0.0144774
Zm00001eb191610	11973.6	13931.4	14762.4	34077.9	33052.8	29995.5	22965.6	-1.25561	5.97E-66	2.59E-63
Zm00001eb203060	27.4025	67.7012	60.1013	181.896	102.401	89.7531	88.2091	-1.25488	0.00011292	0.000731689
Zm00001eb132170	9.96453	21.6268	27.5464	35.8279	56.8894	51.7401	33.9325	-1.25443	0.00279927	0.0114366
Zm00001eb343540	2.49113	17.8656	18.3643	39.5026	23.7901	31.6776	22.2819	-1.25427	0.021447	0.060988
Zm00001eb195320	47.3315	158.91	56.7623	225.992	204.802	197.457	148.542	-1.25381	0.0212564	0.0605562
Zm00001eb364870	9.96453	17.8656	5.00844	25.7226	28.9619	23.2302	18.4589	-1.2532	0.0231848	0.0649553
Zm00001eb423300	531.857	742.833	671.131	1410.15	1612.56	1630.34	1099.81	-1.2526	4.98E-31	5.77E-29
Zm00001eb206260	186.835	178.656	226.214	420.749	488.215	505.785	334.409	-1.25165	1.09E-18	6.12E-17
Zm00001eb261920	127.048	173.014	187.816	404.213	351.68	413.92	276.282	-1.25011	3.79E-15	1.46E-13
Zm00001eb092580	38.6126	38.5521	34.2243	86.3545	85.8513	91.865	62.5766	-1.2491	7.71E-06	6.82E-05
Zm00001eb342280	62.2783	72.4027	92.6561	186.489	186.184	172.115	128.687	-1.24772	2.44E-09	4.46E-08
Zm00001eb411930	231.675	320.641	283.811	672.463	669.226	650.446	471.377	-1.24543	7.77E-24	6.01E-22
Zm00001eb044080	107.119	113.776	121.037	269.169	274.104	269.259	192.411	-1.24399	3.00E-14	1.03E-12
Zm00001eb350060	11.2101	13.1641	3.33896	25.7226	15.5153	23.2302	15.3636	-1.24397	0.0411249	0.102648
Zm00001eb386950	66.015	85.5669	85.1434	195.676	202.733	165.779	133.486	-1.24366	1.05E-09	2.03E-08
Zm00001eb191040	17.4379	23.5074	8.3474	41.3399	40.3398	33.7894	27.4603	-1.24233	0.00621069	0.0222047
Zm00001eb251990	17.4379	18.8059	16.6948	32.1533	34.1336	59.1315	29.7262	-1.2413	0.00369362	0.0144432
Zm00001eb224000	59.7872	76.1639	126.88	203.025	228.592	197.457	148.651	-1.24085	1.06E-07	1.44E-06
Zm00001eb396990	878.125	883.877	828.896	2186.42	2039.74	1890.1	1451.19	-1.24079	1.51E-53	4.52E-51
Zm00001eb133940	61.0328	47.9551	25.8769	109.321	102.401	101.368	74.6592	-1.23943	2.75E-05	0.000210227
Zm00001eb056010	1687.74	1688.77	1545.94	3826.24	3876.76	3898.45	2753.98	-1.2382	3.60E-84	3.49E-81
Zm00001eb276740	23.6658	46.0745	36.7285	84.5172	86.8857	82.3617	60.0389	-1.23527	4.38E-05	0.000317057
Zm00001eb062030	7.4734	20.6865	13.3558	25.7226	22.7558	50.6841	23.4464	-1.23231	0.0166126	0.0496416
Zm00001eb288160	46.086	37.6118	46.7454	110.24	92.0574	103.48	72.7034	-1.23167	3.13E-06	3.07E-05
Zm00001eb426680	16.1924	21.6268	14.1906	31.2346	38.2711	52.796	29.0519	-1.23054	0.00399172	0.0153956
Zm00001eb129060	9.96453	5.64177	10.0169	20.2106	22.7558	16.8947	14.2474	-1.23016	0.0361057	0.0925754
Zm00001eb412410	144.486	186.178	166.113	387.677	396.157	385.411	277.67	-1.22849	1.37E-17	6.75E-16
Zm00001eb254920	156.941	189.94	161.939	461.17	366.161	365.348	283.583	-1.2281	1.15E-15	4.68E-14
Zm00001eb115840	326.338	439.118	396.501	1028.9	822.311	872.189	647.56	-1.22447	1.24E-23	9.50E-22
Zm00001eb269060	26.1569	12.2238	19.199	55.1199	40.3398	36.9572	31.6661	-1.22345	0.00337103	0.0133742
Zm00001eb118440	94.6631	90.2683	87.6477	229.666	205.836	198.513	151.099	-1.22209	4.14E-11	9.89E-10
Zm00001eb368300	7.4734	13.1641	9.18214	21.1293	26.8932	22.1743	16.6694	-1.22178	0.0242341	0.0673115
Zm00001eb137070	34.8759	41.373	39.2328	109.321	69.3017	90.8091	64.1522	-1.21951	3.05E-05	0.000229286
Zm00001eb277910	7.4734	13.1641	13.3558	22.9666	31.0306	26.398	19.0648	-1.21719	0.017087	0.0507822
Zm00001eb147440	39.8581	82.746	87.6477	175.465	152.05	165.779	117.258	-1.20968	1.14E-06	1.24E-05
Zm00001eb183300	34.8759	34.7909	22.538	76.2492	62.0612	72.8584	50.5623	-1.20942	0.000176291	0.00108045
Zm00001eb201280	29.8936	12.2238	20.0338	40.4213	67.2329	33.7894	33.9325	-1.20645	0.00522817	0.0192651
Zm00001eb069670	9.96453	6.58207	10.0169	20.2106	12.4122	28.5098	14.616	-1.20538	0.0436634	0.107667
Zm00001eb089440	62.2783	102.492	98.4993	193.838	224.455	195.345	146.151	-1.20509	6.64E-09	1.13E-07
Zm00001eb242900	46.086	69.5818	68.4486	183.733	119.985	123.543	101.896	-1.20462	2.25E-06	2.28E-05
Zm00001eb098170	21.1746	31.97	27.5464	56.0386	73.4391	58.0756	44.7074	-1.20373	0.000389456	0.0021406
Zm00001eb399520	217.974	339.447	288.82	661.439	760.249	535.351	467.213	-1.20334	8.48E-15	3.10E-13
Zm00001eb089360	463.351	472.968	525.051	1313.69	1045.73	1008.4	804.866	-1.20326	8.67E-27	7.91E-25
Zm00001eb279480	972.788	2906.45	2318.07	5773.81	4494.26	4004.05	3411.57	-1.20325	0.0104825	0.0342058
Zm00001eb262990	21.1746	14.1044	10.0169	41.3399	32.0649	28.5098	24.5351	-1.20172	0.00965317	0.0320091
Zm00001eb115970	697.517	824.639	842.252	1822.63	1862.87	1759.16	1301.51	-1.19893	5.24E-45	1.11E-42
Zm00001eb182650	31.1392	17.8656	33.3896	64.3065	63.0955	61.2433	45.1733	-1.19784	0.000490715	0.00260934
Zm00001eb087150	7.4734	26.3283	30.0506	49.6079	43.4428	57.0196	35.6538	-1.19699	0.00489664	0.0182446
Zm00001eb397060	9.96453	7.52236	23.3727	36.7466	28.9619	29.5657	22.689	-1.19672	0.0183158	0.0537479
Zm00001eb170200	14.9468	22.5671	15.8601	42.2586	40.3398	40.1249	29.3495	-1.19522	0.00344908	0.0136133
Zm00001eb368000	8048.85	9206.43	9713.03	20544.1	21447.3	19651.7	14768.6	-1.19203	2.06E-69	9.84E-67
Zm00001eb208000	8.71897	9.40295	14.1906	26.6413	35.168	12.671	17.7988	-1.19085	0.0342147	0.0888075
Zm00001eb257130	818.337	956.28	899.849	1935.63	2135.94	2044.26	1465.05	-1.1903	7.73E-49	1.91E-46
Zm00001eb241220	7.4734	16.9253	11.6864	33.0719	20.6871	29.5657	19.9016	-1.19025	0.0203615	0.0585112
Zm00001eb011240	74.734	73.343	80.9697	172.709	182.046	167.891	125.282	-1.18765	2.78E-09	5.02E-08
Zm00001eb181540	7.4734	26.3283	22.538	45.0146	44.4772	41.1809	31.1687	-1.18195	0.00642996	0.0228733
Zm00001eb140210	103.382	96.8504	80.135	234.26	215.145	181.618	151.898	-1.17986	1.43E-09	2.71E-08
Zm00001eb015520	301.427	548.192	471.628	1152.92	940.227	900.699	719.183	-1.17806	7.03E-06	6.28E-05
Zm00001eb008250	7.4734	9.40295	8.3474	15.6173	20.6871	21.1184	13.7744	-1.1779	0.0449783	0.110149
Zm00001eb031020	16.1924	17.8656	20.0338	39.5026	50.6833	32.7335	29.5019	-1.17623	0.00434327	0.0165388
Zm00001eb030590	56.0505	96.8504	120.203	217.724	226.523	179.506	149.476	-1.17354	3.57E-07	4.37E-06
Zm00001eb300460	448.404	409.969	468.289	961.842	1035.39	987.285	718.529	-1.16901	1.24E-33	1.64E-31
Zm00001eb018940	12.4557	12.2238	15.8601	33.9906	29.9962	27.4539	21.9967	-1.1669	0.0124438	0.0393608
Zm00001eb061150	154.45	226.611	194.494	476.787	414.776	404.417	311.923	-1.164	1.72E-14	6.08E-13
Zm00001eb038070	1162.11	1342.74	1211.21	2696.28	2846.54	2790.79	2008.28	-1.1635	4.19E-57	1.37E-54
Zm00001eb307580	132.03	132.582	152.757	328.882	300.997	307.273	225.753	-1.163	5.45E-14	1.81E-12
Zm00001eb378320	44.8404	98.731	82.6392	180.977	185.149	145.717	123.009	-1.16178	2.48E-06	2.50E-05
Zm00001eb339900	32.3847	16.9253	5.00844	48.6892	33.0993	35.9013	28.668	-1.15969	0.0234963	0.0656699
Zm00001eb091560	115.838	247.298	211.189	510.778	400.295	380.131	310.921	-1.15925	7.05E-09	1.20E-07
Zm00001eb071160	382.389	299.954	372.294	799.239	838.86	712.746	567.58	-1.15911	9.96E-23	7.15E-21
Zm00001eb246490	21.1746	28.2089	15.8601	45.0146	49.6489	50.6841	35.0985	-1.15908	0.00239779	0.0100389
Zm00001eb429000	12.4557	7.52236	11.6864	19.292	27.9275	23.2302	17.019	-1.15898	0.0310761	0.08225
Zm00001eb079870	7.4734	11.2835	11.6864	16.536	18.6184	33.7894	16.5645	-1.15796	0.0396875	0.0997367
Zm00001eb343630	1583.12	1719.8	1671.15	3614.03	3799.18	3695.72	2680.5	-1.15775	3.27E-74	1.73E-71
Zm00001eb160900	16.1924	19.7462	16.6948	33.9906	28.9619	54.9078	28.4156	-1.1576	0.00764675	0.0263759
Zm00001eb204420	969.051	1027.74	1066.8	2371.99	2278.68	2185.75	1650	-1.15611	2.24E-55	7.08E-53
Zm00001eb199720	4613.58	4340.4	4152.83	9306.08	10328	9558.18	7049.85	-1.15605	5.10E-78	3.22E-75
Zm00001eb290160	52.3138	49.8356	51.7539	142.393	100.332	99.2564	82.6475	-1.15584	7.77E-06	6.87E-05
Zm00001eb072130	97.1542	79.9251	44.2412	143.312	129.294	215.408	118.222	-1.15524	2.56E-05	0.000197352
Zm00001eb142340	79.7163	43.2536	52.5886	120.345	126.191	139.381	93.5793	-1.15433	5.79E-06	5.30E-05
Zm00001eb099150	7.4734	7.52236	10.8516	19.292	21.7214	16.8947	13.9592	-1.15065	0.0490512	0.118133
Zm00001eb266040	12.4557	12.2238	5.84318	22.9666	27.9275	15.8388	16.2093	-1.15055	0.0427135	0.105769
Zm00001eb338630	24.9113	14.1044	27.5464	52.3639	49.6489	45.4045	35.6633	-1.14942	0.00274982	0.0112694
Zm00001eb145050	141.995	154.208	118.533	315.102	296.859	305.161	221.976	-1.1494	6.09E-13	1.81E-11
Zm00001eb067060	194.308	294.312	277.134	611.831	550.276	546.966	412.471	-1.14938	5.86E-16	2.48E-14
Zm00001eb193940	3816.42	4253.9	4426.62	9207.78	9761.19	8770.47	6706.06	-1.14924	6.63E-67	2.96E-64
Zm00001eb274150	28.648	42.3133	35.8938	93.7038	57.9238	86.5854	57.5114	-1.14875	0.000253515	0.00147715
Zm00001eb104820	119.574	114.716	123.541	278.355	282.378	232.302	191.811	-1.14838	1.09E-11	2.79E-10
Zm00001eb357800	159.433	109.074	138.567	318.777	340.302	238.638	217.465	-1.14828	5.66E-10	1.15E-08
Zm00001eb353210	279.007	317.82	318.871	734.013	614.406	684.236	491.392	-1.14682	1.18E-22	8.41E-21
Zm00001eb164800	19.9291	9.40295	16.6948	33.0719	40.3398	27.4539	24.4821	-1.14594	0.0133002	0.0415674
Zm00001eb041100	433.457	494.595	515.034	1118.93	1103.65	976.725	773.733	-1.14448	7.32E-30	8.06E-28
Zm00001eb323660	469.579	590.505	606.021	1181.4	1271.22	1244.93	893.943	-1.14371	8.13E-30	8.85E-28
Zm00001eb048770	737.376	703.341	616.038	1547.03	1507.05	1476.18	1097.84	-1.14343	3.24E-39	5.30E-37
Zm00001eb286550	112.101	78.9848	75.9613	185.57	173.771	224.911	141.883	-1.14311	5.19E-08	7.50E-07
Zm00001eb359110	75.9796	60.1789	45.9107	137.8	125.157	134.102	96.5212	-1.14261	2.24E-06	2.27E-05
Zm00001eb339110	14.9468	13.1641	20.0338	37.6653	27.9275	41.1809	25.8197	-1.14041	0.00979276	0.0323654
Zm00001eb004180	6597.77	7813.85	7631.19	17035.7	16324.2	15242.2	11774.1	-1.1401	3.29E-62	1.26E-59
Zm00001eb192390	260.323	207.805	196.164	499.754	467.528	485.723	352.883	-1.13912	3.75E-17	1.77E-15
Zm00001eb075450	2001.63	2371.42	2338.94	4937.82	4936.97	4911.08	3582.98	-1.13724	2.41E-60	8.55E-58
Zm00001eb132720	7.4734	24.4477	33.3896	56.9572	41.3741	48.5723	35.369	-1.13511	0.00902793	0.0302502
Zm00001eb147490	256.587	193.701	273.795	555.792	531.657	500.506	385.34	-1.13387	2.65E-16	1.16E-14
Zm00001eb273700	61.0328	102.492	92.6561	185.57	193.424	189.01	137.364	-1.13387	5.95E-08	8.52E-07
Zm00001eb438450	12.4557	12.2238	11.6864	30.3159	16.5496	32.7335	19.3275	-1.13367	0.0274155	0.0742632
Zm00001eb395800	38.6126	45.1342	40.0675	85.4358	104.47	82.3617	66.0136	-1.13349	4.07E-05	0.000296573
Zm00001eb035380	8.71897	22.5671	15.8601	24.804	53.7864	26.398	25.3557	-1.13252	0.0221073	0.0624844
Zm00001eb269710	351.25	329.103	347.252	718.396	793.349	740.199	546.592	-1.13239	5.42E-27	4.99E-25
Zm00001eb352570	107.119	138.223	100.169	240.69	258.588	257.644	183.739	-1.13001	1.97E-10	4.27E-09
Zm00001eb326100	21.1746	11.2835	13.3558	25.7226	37.2367	35.9013	24.1124	-1.12994	0.0146555	0.044887
Zm00001eb129160	7.4734	19.7462	8.3474	21.1293	32.0649	25.3421	19.0172	-1.12827	0.036413	0.0931826
Zm00001eb216840	103.382	117.537	126.88	236.097	244.107	284.042	185.341	-1.12756	8.42E-11	1.92E-09
Zm00001eb285710	17.4379	12.2238	5.84318	27.5599	24.8245	23.2302	18.5199	-1.12736	0.0352179	0.0908788
Zm00001eb203120	114.592	120.358	126.88	249.877	263.76	278.763	192.372	-1.12642	6.85E-12	1.80E-10
Zm00001eb415720	22.4202	37.6118	25.0422	53.2826	72.4047	61.2433	45.3341	-1.12577	0.00105202	0.00497459
Zm00001eb259580	509.437	1648.34	1469.98	3060.99	2593.12	2253.33	1922.53	-1.12373	0.0254786	0.0700655
Zm00001eb078150	127.048	301.835	228.719	533.744	450.978	450.878	348.867	-1.12338	0.00148229	0.00664814
Zm00001eb339950	156.941	154.208	137.732	336.231	318.581	319.944	237.273	-1.12333	5.40E-14	1.80E-12
Zm00001eb426630	18429.4	18375.2	18964.4	38515.9	39026.1	43825.9	29522.9	-1.12176	4.26E-84	3.99E-81
Zm00001eb204680	24.9113	46.0745	36.7285	100.134	65.1642	70.7466	57.2933	-1.12036	0.000496455	0.00263505
Zm00001eb382620	32.3847	27.2686	48.4149	80.8425	88.9544	65.467	57.222	-1.11161	0.00041872	0.00227561
Zm00001eb298400	1471.01	1301.37	1406.54	2952.59	3072.03	2995.64	2199.86	-1.11142	1.00E-58	3.40E-56
Zm00001eb145310	225.448	195.581	202.007	423.505	415.81	502.618	327.495	-1.11047	7.21E-16	3.01E-14
Zm00001eb283570	1182.04	1774.34	1660.3	3504.71	3300.62	3179.37	2433.56	-1.11011	3.99E-25	3.33E-23
Zm00001eb326240	189.326	292.432	328.887	619.18	535.795	607.154	428.796	-1.10989	1.45E-12	4.12E-11
Zm00001eb367700	1148.41	891.4	1037.58	2133.14	2164.9	2328.3	1617.29	-1.10899	1.16E-35	1.69E-33
Zm00001eb347930	27.4025	31.0297	32.5548	67.9812	64.1299	64.4111	47.9182	-1.10451	0.000466726	0.00249731
Zm00001eb075430	12.4557	14.1044	20.8685	31.2346	50.6833	21.1184	25.0775	-1.10315	0.0215267	0.0611586
Zm00001eb052200	89.6808	110.015	105.177	246.202	208.939	200.625	160.106	-1.10016	3.12E-09	5.58E-08
Zm00001eb370600	501.963	518.103	508.356	1160.27	1115.03	1001.01	800.79	-1.10016	1.91E-31	2.24E-29
Zm00001eb162710	1289.16	1300.43	1313.88	2904.82	2670.7	2787.63	2044.44	-1.09916	5.03E-60	1.76E-57
Zm00001eb239880	52.3138	100.612	68.4486	176.384	164.462	136.214	116.406	-1.09821	5.70E-06	5.23E-05
Zm00001eb409290	75.9796	60.1789	52.5886	120.345	127.225	153.108	98.2376	-1.09803	3.82E-06	3.68E-05
Zm00001eb387700	54.8049	34.7909	38.398	89.1105	102.401	79.194	66.4499	-1.0971	0.000123343	0.000788686
Zm00001eb217840	16.1924	11.2835	25.8769	45.0146	38.2711	31.6776	28.0527	-1.09659	0.0129855	0.040737
Zm00001eb311100	348.759	375.178	389.823	831.392	772.662	782.436	583.375	-1.09636	1.43E-26	1.28E-24
Zm00001eb395160	83.453	62.9998	70.1181	157.092	153.084	149.941	112.781	-1.09632	2.70E-07	3.39E-06
Zm00001eb429140	350.004	904.564	830.566	1560.81	1385	1514.19	1090.86	-1.09592	0.00696086	0.0243884
Zm00001eb374010	124.557	84.6266	90.1519	192.001	236.867	204.848	155.509	-1.09413	3.64E-08	5.44E-07
Zm00001eb015250	148.222	134.462	131.889	266.413	320.649	293.546	215.864	-1.09027	8.79E-12	2.29E-10
Zm00001eb360260	313.883	357.312	379.807	690.836	787.143	768.709	549.615	-1.08978	2.44E-22	1.71E-20
Zm00001eb309940	29.8936	41.373	28.3811	69.8185	57.9238	84.4736	51.9773	-1.08795	0.000699789	0.00353677
Zm00001eb379610	144.486	276.447	257.1	543.85	491.318	414.976	354.696	-1.08736	2.64E-09	4.78E-08
Zm00001eb027250	27.4025	27.2686	18.3643	49.6079	61.0268	43.2927	37.8271	-1.08727	0.00319775	0.0127932
Zm00001eb113190	24.9113	52.6565	35.8938	74.4119	85.8513	83.4176	59.5237	-1.08674	0.000473078	0.00252618
Zm00001eb144000	2593.27	3360.61	3116.92	6668.59	6525.73	6065.2	4721.72	-1.08485	1.14E-40	1.98E-38
Zm00001eb383590	84.6985	120.358	100.169	186.489	237.901	225.967	159.264	-1.08251	2.61E-08	3.97E-07
Zm00001eb311050	13.7012	26.3283	31.7201	49.6079	41.3741	63.3552	37.6811	-1.07815	0.00564078	0.0205024
Zm00001eb312540	31.1392	14.1044	30.8854	62.4692	53.7864	43.2927	39.2795	-1.07638	0.00509129	0.0188563
Zm00001eb135830	132.03	98.731	121.872	254.47	232.729	253.421	182.209	-1.07615	7.11E-10	1.42E-08
Zm00001eb006420	274.025	359.193	322.209	678.893	703.36	638.831	496.085	-1.07536	1.51E-19	8.98E-18
Zm00001eb203070	48.5771	155.149	132.724	285.705	209.974	214.352	174.413	-1.07307	0.0270392	0.0734473
Zm00001eb369420	70.9973	114.716	126.046	214.968	252.382	195.345	162.409	-1.07248	3.34E-07	4.11E-06
Zm00001eb147960	4744.36	4621.55	5097.75	9868.3	10276.3	10230.8	7473.18	-1.06994	1.92E-80	1.43E-77
Zm00001eb085620	113.347	149.507	189.486	328.882	310.306	318.888	235.069	-1.06952	8.05E-10	1.59E-08
Zm00001eb013820	14.9468	15.0447	11.6864	40.4213	18.6184	27.4539	21.3619	-1.06538	0.0320855	0.0843347
Zm00001eb004300	39.8581	16.9253	18.3643	53.2826	45.5115	54.9078	38.1416	-1.06525	0.00671682	0.0237255
Zm00001eb154390	12.4557	11.2835	12.5211	25.7226	29.9962	20.0625	18.6736	-1.06508	0.0352107	0.0908734
Zm00001eb178890	1255.53	1417.02	1495.02	3036.19	2910.67	2782.35	2149.46	-1.06399	4.60E-44	9.43E-42
Zm00001eb057480	31.1392	23.5074	20.0338	82.6798	31.0306	40.1249	38.0859	-1.06193	0.011921	0.0379877
Zm00001eb196870	2109.99	2082.75	1888.18	4081.63	4264.64	4334.55	3126.96	-1.06156	3.62E-59	1.24E-56
Zm00001eb222250	2157.32	2138.23	2171.99	4622.72	4540.81	4329.27	3326.72	-1.06103	3.97E-72	1.99E-69
Zm00001eb141040	77.2251	80.8654	96.8298	188.326	173.771	172.115	131.522	-1.06065	9.03E-08	1.24E-06
Zm00001eb040440	43.5948	59.2386	71.7876	157.092	113.779	96.0887	90.2634	-1.06026	8.18E-05	0.000550831
Zm00001eb331940	169.397	214.387	223.71	391.351	414.776	468.828	313.742	-1.0601	2.70E-13	8.29E-12
Zm00001eb017670	83.453	99.6713	71.7876	158.929	179.977	192.177	130.999	-1.0597	2.88E-07	3.59E-06
Zm00001eb120590	103.382	107.194	85.9782	204.862	198.596	212.24	152.042	-1.05884	1.09E-08	1.79E-07
Zm00001eb237830	195.554	182.417	202.007	361.954	401.329	442.43	297.615	-1.05425	6.41E-14	2.12E-12
Zm00001eb016920	571.715	649.744	585.152	1284.29	1275.36	1194.24	926.751	-1.0539	2.19E-32	2.69E-30
Zm00001eb228350	32.3847	28.2089	26.7117	73.4932	62.0612	44.3486	44.5347	-1.05378	0.0021811	0.00925425
Zm00001eb201070	12.4557	11.2835	12.5211	22.9666	26.8932	25.3421	18.577	-1.05205	0.0356169	0.0916291
Zm00001eb385780	6.22783	16.9253	15.8601	31.2346	29.9962	21.1184	20.2271	-1.05007	0.0406195	0.101657
Zm00001eb377060	73.4884	56.4177	52.5886	106.565	146.878	121.431	92.8948	-1.0495	1.98E-05	0.000157163
Zm00001eb071050	15375.3	15181.1	14691.4	29123.5	32480.8	32012.3	23144.1	-1.04898	1.62E-80	1.24E-77
Zm00001eb355090	17.4379	7.52236	14.1906	34.9093	18.6184	26.398	19.8461	-1.0483	0.0442836	0.108832
Zm00001eb315270	33.6303	50.7759	40.9022	77.1679	105.504	78.138	64.3531	-1.04732	0.000316887	0.00179602
Zm00001eb125070	80.9618	78.0445	67.6139	144.23	185.149	137.27	115.545	-1.04695	1.75E-06	1.82E-05
Zm00001eb215030	396.09	405.267	383.145	768.004	901.956	777.157	605.27	-1.04693	6.42E-23	4.66E-21
Zm00001eb211760	549.295	658.207	471.628	942.55	1186.4	1330.46	856.423	-1.04273	1.64E-15	6.54E-14
Zm00001eb038030	19.9291	28.2089	15.0253	53.2826	38.2711	38.0131	32.1217	-1.04267	0.0104357	0.0340912
Zm00001eb034170	14.9468	28.2089	12.5211	36.7466	49.6489	28.5098	28.4304	-1.04232	0.0207954	0.0594692
Zm00001eb220700	54.8049	72.4027	65.9444	142.393	123.088	134.102	98.7892	-1.0415	4.70E-06	4.43E-05
Zm00001eb430950	29.8936	15.985	24.2074	48.6892	49.6489	44.3486	35.4621	-1.03989	0.00605393	0.021736
Zm00001eb125350	940.403	960.041	878.146	1999.93	1853.56	1851.03	1413.85	-1.03934	1.83E-41	3.29E-39
Zm00001eb118350	87.1897	77.1042	70.9529	162.604	160.325	157.332	119.251	-1.03779	4.01E-07	4.83E-06
Zm00001eb338000	94.6631	97.7907	121.872	203.944	249.279	195.345	160.482	-1.03724	5.76E-08	8.26E-07
Zm00001eb269950	62.2783	59.2386	56.7623	146.986	113.779	103.48	90.4208	-1.03685	2.15E-05	0.00016869
Zm00001eb019860	84.6985	84.6266	68.4486	196.594	145.844	141.493	120.284	-1.03345	2.85E-06	2.82E-05
Zm00001eb031380	43.5948	62.9998	46.7454	111.158	113.779	89.7531	78.0051	-1.03269	8.39E-05	0.000562923
Zm00001eb168600	21.1746	31.97	31.7201	56.0386	66.1986	52.796	43.3163	-1.02863	0.00254158	0.010544
Zm00001eb026660	22.4202	62.9998	47.5802	106.565	94.1261	73.9144	67.9343	-1.02782	0.00151247	0.00676055
Zm00001eb261650	11.2101	24.4477	20.0338	35.8279	40.3398	39.069	28.488	-1.0265	0.0153433	0.0465227
Zm00001eb383970	270.288	441.939	466.619	837.822	838.86	735.976	598.584	-1.02531	7.26E-12	1.91E-10
Zm00001eb089540	184.344	175.835	174.461	316.021	355.817	416.032	270.418	-1.02513	1.06E-11	2.73E-10
Zm00001eb084980	153.205	142.925	145.245	301.322	289.619	305.161	222.913	-1.02411	1.23E-11	3.14E-10
Zm00001eb265870	28.648	45.1342	43.4065	139.637	48.6146	50.6841	59.3541	-1.02385	0.00888259	0.0298664
Zm00001eb123000	42.3493	55.4774	77.6308	117.589	117.916	125.654	89.4362	-1.02283	6.21E-05	0.000432519
Zm00001eb312010	499.472	571.699	512.53	1062.9	1091.24	1066.48	800.72	-1.02225	9.38E-29	9.50E-27
Zm00001eb210780	307.655	425.954	323.044	803.832	720.944	622.992	534.07	-1.02151	4.60E-14	1.54E-12
Zm00001eb395510	77.2251	78.0445	80.9697	195.676	157.222	125.654	119.132	-1.01991	4.77E-06	4.48E-05
Zm00001eb153950	14.9468	8.46266	15.0253	28.4786	25.8588	23.2302	19.3337	-1.01979	0.0424565	0.105219
Zm00001eb306130	66.015	70.5221	91.8214	145.149	160.325	160.5	115.722	-1.01762	2.33E-06	2.36E-05
Zm00001eb204430	90.9264	134.462	122.707	222.317	230.661	256.588	176.277	-1.01602	3.34E-08	5.01E-07
Zm00001eb135350	26.1569	36.6715	16.6948	41.3399	62.0612	57.0196	39.9907	-1.01589	0.00770782	0.0265362
Zm00001eb218960	7.4734	18.8059	16.6948	34.9093	21.7214	31.6776	21.8804	-1.01482	0.0401205	0.10059
Zm00001eb428650	305.164	250.118	278.803	553.955	586.478	539.575	419.016	-1.0144	4.01E-17	1.88E-15
Zm00001eb289470	11619.9	11193.3	12416.8	23645.5	23924.6	23536.4	17722.7	-1.01299	6.83E-82	5.68E-79
Zm00001eb160940	36.1214	16.9253	26.7117	40.4213	66.1986	52.796	39.8624	-1.01296	0.00785457	0.0269124
Zm00001eb021350	889.335	744.714	710.363	1750.06	1466.71	1497.29	1176.41	-1.01255	4.57E-24	3.61E-22
Zm00001eb107240	52.3138	100.612	127.715	159.848	226.523	186.898	142.318	-1.01185	6.43E-05	0.000445678
Zm00001eb018620	133.276	117.537	93.4908	193.838	245.142	251.309	172.432	-1.01176	1.25E-07	1.67E-06
Zm00001eb354020	242.886	261.402	247.083	508.94	488.215	517.401	377.654	-1.01014	3.96E-17	1.86E-15
Zm00001eb343260	758.55	605.55	539.242	1242.04	1304.32	1269.22	953.152	-1.00967	9.76E-21	6.17E-19
Zm00001eb287790	848.231	766.341	773.804	1551.63	1648.76	1597.61	1197.73	-1.0089	1.50E-36	2.24E-34
Zm00001eb026160	44.8404	30.0894	25.8769	66.1439	71.3704	62.2992	50.1034	-1.00861	0.00182818	0.00796364
Zm00001eb080350	647.695	690.177	696.173	1440.47	1343.62	1312.51	1021.77	-1.00854	4.78E-33	6.07E-31
Zm00001eb290640	42.3493	18.8059	25.8769	42.2586	82.7482	47.5164	43.2592	-1.00548	0.0104525	0.0341269
Zm00001eb024150	84.6985	88.3877	105.177	152.498	236.867	172.115	139.957	-1.0054	3.16E-06	3.10E-05
Zm00001eb178760	7.4734	39.4924	35.0591	72.5745	54.8207	40.1249	41.5908	-1.005	0.0228736	0.0641949
Zm00001eb070460	597.872	874.474	819.714	1657.27	1510.16	1440.27	1149.96	-1.00305	1.21E-18	6.77E-17
Zm00001eb395600	14094.8	13490.4	14066.2	28824	27846.9	26801.3	20853.9	-1.00304	2.15E-88	2.50E-85
Zm00001eb263790	155.696	123.179	182.808	318.777	325.821	281.93	231.368	-1.00289	2.80E-09	5.06E-08
Zm00001eb273710	231.675	281.148	232.058	520.883	486.146	486.779	373.115	-1.00264	4.27E-15	1.63E-13
Zm00001eb016950	222.956	189.94	199.503	434.529	403.398	384.355	305.78	-1.00262	1.77E-13	5.56E-12
Zm00001eb040570	67.2606	100.612	129.385	192.001	209.974	200.625	149.976	-1.00209	3.14E-06	3.09E-05
Zm00001eb294610	358.723	428.775	363.946	830.473	776.799	700.075	576.465	-1.00193	9.34E-19	5.25E-17
Zm00001eb196480	22.4202	37.6118	26.7117	41.3399	67.2329	66.5229	43.6399	-1.00063	0.0053481	0.0196275
Zm00001eb337860	124.557	156.089	168.617	71.6559	67.2329	86.5854	112.456	1.00231	6.37E-06	5.76E-05
Zm00001eb401500	84.6985	84.6266	101.838	47.7706	43.4428	44.3486	67.7876	1.0026	0.000192684	0.00116739
Zm00001eb298350	49.8227	31.97	27.5464	18.3733	16.5496	19.0065	27.2114	1.00466	0.0209254	0.0597595
Zm00001eb386210	59.7872	51.7162	69.2834	25.7226	41.3741	23.2302	45.1856	1.00507	0.00375148	0.0146242
Zm00001eb144800	463.351	370.476	338.904	195.676	186.184	199.569	292.36	1.00644	2.61E-11	6.37E-10
Zm00001eb412600	49.8227	33.8506	68.4486	25.7226	22.7558	27.4539	38.009	1.00674	0.0085901	0.0290104
Zm00001eb385070	3610.9	4542.57	4831.47	2100.07	2235.24	2130.85	3241.85	1.0072	1.24E-29	1.34E-27
Zm00001eb088520	169.397	207.805	233.727	79.9239	99.2979	126.71	152.81	1.00734	1.54E-06	1.62E-05
Zm00001eb375620	21.1746	50.7759	31.7201	18.3733	14.4809	19.0065	25.9219	1.00874	0.029355	0.078578
Zm00001eb001090	99.6453	67.7012	108.516	55.1199	45.5115	35.9013	68.7326	1.00969	0.000569424	0.00296498
Zm00001eb107630	52.3138	67.7012	61.7707	23.8853	33.0993	33.7894	45.4266	1.01151	0.00234692	0.00985714
Zm00001eb051670	38.6126	33.8506	43.4065	13.78	17.584	26.398	28.9386	1.01318	0.0161212	0.0484554
Zm00001eb078280	98.3998	111.895	139.402	45.0146	68.2673	61.2433	87.3703	1.01347	8.25E-05	0.000554585
Zm00001eb362800	211.746	234.133	204.511	115.752	113.779	91.865	161.964	1.0149	2.69E-08	4.09E-07
Zm00001eb169560	1644.15	1990.6	2040.94	942.55	974.361	893.308	1414.32	1.01613	2.97E-29	3.09E-27
Zm00001eb404170	364.951	348.849	277.968	142.393	181.012	165.779	246.826	1.0178	4.31E-10	8.92E-09
Zm00001eb165090	616.556	711.803	1086	331.638	514.073	347.397	601.244	1.01806	0.00148529	0.00666054
Zm00001eb037870	287.726	268.924	270.456	123.101	147.912	137.27	205.898	1.01892	1.97E-10	4.27E-09
Zm00001eb090630	62.2783	37.6118	45.0759	22.9666	24.8245	23.2302	35.9979	1.01983	0.00678392	0.0239141
Zm00001eb056250	44.8404	46.0745	47.5802	16.536	39.3054	12.671	34.5012	1.01984	0.0170266	0.0506405
Zm00001eb150760	67.2606	92.1489	87.6477	35.8279	49.6489	36.9572	61.5819	1.02137	0.000483563	0.00257508
Zm00001eb408210	242.886	285.85	289.655	126.776	165.496	111.927	203.765	1.0215	9.34E-09	1.54E-07
Zm00001eb040170	46.086	47.0148	55.9276	40.4213	10.3435	22.1743	36.9946	1.02264	0.0165601	0.0495252
Zm00001eb158120	2503.59	2827.47	2879.02	1418.42	1302.25	1320.96	2041.95	1.0233	1.32E-41	2.39E-39
Zm00001eb262600	95.9086	100.612	98.4993	45.0146	47.5802	52.796	73.4017	1.02368	6.42E-05	0.000444874
Zm00001eb175190	47.3315	50.7759	38.398	22.048	23.7901	21.1184	33.9103	1.02432	0.0065769	0.0232992
Zm00001eb225850	90.9264	80.8654	80.135	33.9906	43.4428	46.4605	62.6368	1.02493	0.000280934	0.00161939
Zm00001eb097530	323.847	356.372	306.349	154.336	153.084	177.394	245.231	1.0259	1.07E-11	2.76E-10
Zm00001eb341350	384.88	461.685	469.124	213.13	209.974	224.911	327.284	1.02607	3.48E-14	1.19E-12
Zm00001eb117110	97.1542	63.9401	108.516	51.4452	40.3398	40.1249	66.9201	1.02776	0.000502559	0.0026606
Zm00001eb280990	118.329	76.1639	85.1434	49.6079	56.8894	29.5657	69.2832	1.02888	0.000672489	0.00341661
Zm00001eb070610	74.734	54.5371	62.6055	34.9093	25.8588	32.7335	47.563	1.02901	0.00159013	0.00705672
Zm00001eb174070	149.468	212.507	162.774	63.3879	88.9544	105.592	130.447	1.03235	6.40E-06	5.78E-05
Zm00001eb013990	22509.9	20643.2	21252.5	10089.7	10537	10843.2	15979.2	1.03315	3.46E-81	2.80E-78
Zm00001eb061030	68.5062	64.8804	56.7623	34.9093	25.8588	31.6776	47.0991	1.03361	0.00136854	0.0062098
Zm00001eb062210	59.7872	30.0894	56.7623	19.292	22.7558	29.5657	36.3754	1.03385	0.00939445	0.0312814
Zm00001eb138880	39.8581	39.4924	41.737	16.536	25.8588	16.8947	30.0628	1.03408	0.0104889	0.0342157
Zm00001eb344000	122.066	63.9401	83.474	27.5599	51.7177	51.7401	66.7495	1.038	0.00139752	0.0063186
Zm00001eb039350	291.463	212.507	210.354	100.134	122.054	124.598	176.852	1.03838	5.40E-08	7.77E-07
Zm00001eb021630	64.7695	83.6863	105.177	40.4213	27.9275	55.9637	62.9909	1.03849	0.00104043	0.00493265
Zm00001eb438360	56.0505	21.6268	31.7201	10.1053	19.6527	23.2302	27.0643	1.03935	0.0320976	0.0843513
Zm00001eb298880	119.574	103.432	111.02	50.5266	56.8894	54.9078	82.7252	1.0401	1.89E-05	0.000151241
Zm00001eb260220	217.974	309.357	252.926	145.149	103.435	130.934	193.296	1.04103	3.14E-08	4.73E-07
Zm00001eb357120	32.3847	24.4477	33.3896	16.536	14.4809	12.671	22.3183	1.0415	0.0248328	0.0686251
Zm00001eb407960	38.6126	30.0894	30.8854	15.6173	8.27482	24.2861	24.6276	1.04435	0.0273037	0.0740551
Zm00001eb126170	31.1392	33.8506	46.7454	14.6986	10.3435	29.5657	27.7239	1.04559	0.0235897	0.0658423
Zm00001eb015080	95.9086	104.373	80.9697	31.2346	69.3017	35.9013	69.6148	1.04642	0.000774558	0.00385239
Zm00001eb342080	64.7695	106.253	104.342	31.2346	63.0955	40.1249	68.3034	1.04695	0.000893114	0.0043389
Zm00001eb275430	737.376	679.833	667.792	297.647	297.894	413.92	515.744	1.04713	8.70E-16	3.60E-14
Zm00001eb151980	393.599	403.387	449.925	165.36	204.802	235.47	308.757	1.0472	2.18E-12	6.11E-11
Zm00001eb413180	677.588	786.087	830.566	372.978	381.676	356.901	567.633	1.04855	3.23E-21	2.11E-19
Zm00001eb082890	41.1037	22.5671	20.8685	9.18665	11.3779	20.0625	20.861	1.04904	0.0437628	0.107842
Zm00001eb279270	37.367	20.6865	22.538	16.536	15.5153	6.33552	19.8297	1.04925	0.0477236	0.11558
Zm00001eb107450	24.9113	18.8059	25.0422	9.18665	13.4466	10.5592	16.992	1.05261	0.047385	0.114977
Zm00001eb122150	62.2783	57.358	50.9191	26.6413	34.1336	21.1184	42.0748	1.05372	0.00237109	0.00994285
Zm00001eb112250	77.2251	74.2833	75.1266	34.9093	40.3398	33.7894	55.9456	1.05532	0.000310481	0.00176694
Zm00001eb345430	82.2074	71.4624	95.9951	36.7466	35.168	48.5723	61.692	1.05584	0.000291121	0.00166951
Zm00001eb389360	64.7695	88.3877	58.4318	36.7466	31.0306	33.7894	52.1926	1.05757	0.000853091	0.00417796
Zm00001eb180590	37.367	26.3283	25.0422	9.18665	20.6871	12.671	21.8804	1.0576	0.0317667	0.0837085
Zm00001eb259000	164.415	143.865	125.211	86.3545	57.9238	62.2992	106.678	1.05903	6.19E-06	5.62E-05
Zm00001eb420450	176.87	157.97	163.609	93.7038	66.1986	78.138	122.748	1.0604	4.34E-07	5.19E-06
Zm00001eb340550	287.726	231.313	308.854	164.441	121.019	109.816	203.861	1.06227	1.48E-08	2.37E-07
Zm00001eb184670	24.9113	26.3283	24.2074	10.1053	14.4809	11.6151	18.6081	1.06286	0.0348037	0.0900148
Zm00001eb381570	43.5948	48.8953	50.0844	20.2106	16.5496	31.6776	35.1687	1.06593	0.0055524	0.0202457
Zm00001eb434260	23.6658	30.0894	19.199	13.78	14.4809	6.33552	17.9251	1.0689	0.0468464	0.113898
Zm00001eb399140	232.921	267.044	294.663	140.556	121.019	117.207	195.568	1.07102	4.26E-10	8.83E-09
Zm00001eb090360	36.1214	25.388	25.0422	12.8613	21.7214	6.33552	21.245	1.07146	0.0383293	0.0970024
Zm00001eb176940	389.862	244.477	250.422	132.288	151.016	135.158	217.204	1.07338	2.34E-08	3.61E-07
Zm00001eb121630	99.6453	122.238	103.508	51.4452	56.8894	46.4605	80.0311	1.07355	1.95E-05	0.00015564
Zm00001eb147950	8063.8	5859.92	6128.66	3058.24	3117.54	3343.04	4928.53	1.07423	4.00E-30	4.48E-28
Zm00001eb166490	99.6453	63.9401	68.4486	42.2586	34.1336	32.7335	56.86	1.07489	0.000541833	0.00284218
Zm00001eb409980	54.8049	42.3133	55.9276	39.5026	9.30918	23.2302	37.5146	1.07574	0.0126853	0.0399838
Zm00001eb012680	107.119	159.85	126.046	53.2826	64.1299	69.6907	96.6863	1.07864	9.98E-06	8.58E-05
Zm00001eb116500	63.5239	41.373	65.1097	23.8853	24.8245	31.6776	41.7323	1.08152	0.00242236	0.0101267
Zm00001eb029260	52.3138	69.5818	40.0675	20.2106	33.0993	23.2302	39.7505	1.0833	0.00396983	0.0153173
Zm00001eb412570	105.873	105.313	85.9782	47.7706	38.2711	53.8519	72.843	1.0833	5.17E-05	0.000367211
Zm00001eb031560	58.5416	46.0745	52.5886	22.9666	33.0993	17.9506	38.5369	1.08357	0.00328674	0.0131024
Zm00001eb020790	180.607	152.328	133.558	70.7372	76.5421	71.8025	114.263	1.08448	5.71E-07	6.67E-06
Zm00001eb146100	33.6303	43.2536	36.7285	22.048	14.4809	16.8947	27.8393	1.08637	0.00971142	0.0321477
Zm00001eb398180	38.6126	41.373	56.7623	12.8613	26.8932	25.3421	33.6407	1.08664	0.00763236	0.0263356
Zm00001eb270570	621.538	1270.34	1150.27	456.576	521.314	451.934	745.329	1.09019	0.00054018	0.00283556
Zm00001eb253930	137.012	167.373	156.096	64.3065	87.92	64.4111	112.853	1.09298	8.02E-07	9.09E-06
Zm00001eb344040	534.348	602.729	634.402	264.576	256.52	311.496	434.012	1.09329	1.99E-18	1.08E-16
Zm00001eb388100	122.066	195.581	178.634	77.1679	84.8169	71.8025	121.678	1.09331	1.38E-06	1.47E-05
Zm00001eb262960	478.298	582.043	540.911	205.781	256.52	290.378	392.322	1.09436	7.50E-15	2.78E-13
Zm00001eb248530	4670.88	6140.13	6162.05	2552.05	2738.97	2664.08	4154.69	1.09438	8.82E-35	1.22E-32
Zm00001eb219040	18243.8	19152.9	19231.6	8211.95	8936.81	9342.77	13853.3	1.09633	3.51E-79	2.37E-76
Zm00001eb292280	181.853	164.552	160.27	83.5985	84.8169	67.5788	123.778	1.09744	8.76E-08	1.21E-06
Zm00001eb103220	47.3315	32.9103	45.9107	21.1293	18.6184	19.0065	30.8178	1.09752	0.00607065	0.0217772
Zm00001eb224210	510.682	370.476	384.815	224.154	170.668	193.233	309.005	1.09921	5.31E-12	1.41E-10
Zm00001eb072230	414.774	575.461	517.539	229.666	234.798	239.694	368.655	1.1029	3.29E-15	1.28E-13
Zm00001eb283720	37.367	21.6268	23.3727	14.6986	11.3779	11.6151	20.0097	1.11024	0.0271791	0.0737653
Zm00001eb004260	276.516	257.641	260.439	106.565	115.848	145.717	193.787	1.11184	1.03E-10	2.34E-09
Zm00001eb176180	39.8581	46.0745	33.3896	17.4546	12.4122	25.3421	29.0885	1.11248	0.00891327	0.0299488
Zm00001eb432540	19.9291	20.6865	28.3811	9.18665	15.5153	7.39144	16.8483	1.1132	0.0425554	0.105428
Zm00001eb071640	29.8936	31.97	40.0675	23.8853	10.3435	12.671	24.8052	1.11394	0.0170493	0.0506809
Zm00001eb403200	149.468	117.537	108.516	67.9812	41.3741	62.2992	91.1959	1.11966	1.35E-05	0.000111758
Zm00001eb255940	66.015	39.4924	39.2328	22.048	16.5496	27.4539	35.132	1.11989	0.00493188	0.0183503
Zm00001eb142370	2970.68	4911.16	4855.68	2261.75	1876.32	1722.2	3099.63	1.1202	5.50E-06	5.07E-05
Zm00001eb282210	94.6631	62.9998	86.8129	36.7466	39.3054	35.9013	59.4048	1.12277	0.000162327	0.00100354
Zm00001eb080230	37.367	18.8059	20.0338	5.51199	12.4122	16.8947	18.5043	1.12666	0.0448335	0.109877
Zm00001eb005110	322.602	338.506	304.68	145.149	134.466	162.612	234.669	1.12696	1.78E-13	5.60E-12
Zm00001eb184730	85.9441	74.2833	84.3087	37.6653	41.3741	32.7335	59.3848	1.12738	9.08E-05	0.000604351
Zm00001eb191330	24.9113	26.3283	15.0253	7.34932	14.4809	8.44736	16.0904	1.12749	0.0473244	0.114869
Zm00001eb332300	78.4707	105.313	117.698	60.6319	37.2367	40.1249	73.2459	1.12851	8.34E-05	0.00056023
Zm00001eb279090	22.4202	45.1342	54.2581	16.536	12.4122	27.4539	29.7024	1.12885	0.0140859	0.0435222
Zm00001eb222620	63.5239	67.7012	48.4149	17.4546	24.8245	40.1249	43.674	1.12934	0.00220938	0.00935647
Zm00001eb127360	1416.21	1860.84	2060.14	756.061	896.784	790.884	1296.82	1.12975	1.16E-22	8.25E-21
Zm00001eb182980	160.678	157.97	162.774	72.5745	69.3017	78.138	116.906	1.13034	3.76E-08	5.59E-07
Zm00001eb012530	251.604	180.537	215.363	78.0865	89.9887	127.766	157.224	1.1306	1.09E-07	1.48E-06
Zm00001eb417460	37.367	30.0894	38.398	12.8613	16.5496	19.0065	25.712	1.13302	0.00940617	0.0313119
Zm00001eb008160	1177.06	1724.5	1730.42	685.324	737.494	690.571	1124.23	1.13485	5.11E-21	3.29E-19
Zm00001eb042330	113.347	111.895	94.3256	34.9093	47.5802	63.3552	77.5687	1.13534	3.33E-05	0.000248419
Zm00001eb090330	34.8759	58.2983	41.737	23.8853	18.6184	19.0065	32.7369	1.13536	0.00439749	0.0167081
Zm00001eb417900	4444.18	4520	4877.38	2119.36	2131.8	2041.09	3355.64	1.13788	1.18E-73	6.13E-71
Zm00001eb330310	164.415	137.283	142.74	58.7946	85.8513	57.0196	107.684	1.13853	8.78E-07	9.85E-06
Zm00001eb193520	122.066	110.955	146.914	45.9332	72.4047	54.9078	92.1967	1.13939	5.88E-06	5.37E-05
Zm00001eb136690	53.5594	58.2983	97.6645	33.0719	34.1336	28.5098	50.8729	1.1395	0.000798663	0.00395268
Zm00001eb046870	161.924	113.776	170.287	73.4932	72.4047	55.9637	107.975	1.14043	1.62E-06	1.69E-05
Zm00001eb108630	107.119	103.432	95.9951	36.7466	55.8551	46.4605	74.2681	1.14268	1.69E-05	0.00013671
Zm00001eb236120	74.734	54.5371	34.2243	39.5026	18.6184	14.7829	39.3999	1.14284	0.00753956	0.0260556
Zm00001eb141430	24.9113	42.3133	29.2159	15.6173	16.5496	11.6151	23.3704	1.14295	0.0144508	0.0444184
Zm00001eb046390	17.4379	27.2686	27.5464	11.024	11.3779	10.5592	17.5357	1.14299	0.0299176	0.0797976
Zm00001eb202440	37.367	17.8656	26.7117	14.6986	10.3435	11.6151	19.7669	1.14427	0.0262093	0.0716078
Zm00001eb373840	47.3315	52.6565	30.8854	12.8613	14.4809	31.6776	31.6489	1.15241	0.00916891	0.0306449
Zm00001eb377760	1513.36	1669.02	1615.22	652.252	743.7	765.542	1159.85	1.15272	4.81E-40	8.19E-38
Zm00001eb113440	883.107	1149.04	1159.45	508.94	515.108	410.753	771.067	1.15524	1.06E-21	7.15E-20
Zm00001eb302370	5714.66	6631.9	6629.5	2804.68	2901.36	2817.19	4583.22	1.15559	2.31E-65	9.59E-63
Zm00001eb204660	140.749	128.82	166.113	67.0625	61.0268	67.5788	105.225	1.15699	2.31E-07	2.93E-06
Zm00001eb407180	32.3847	31.97	28.3811	18.3733	16.5496	6.33552	22.3324	1.15701	0.0185383	0.0542748
Zm00001eb432010	148.222	171.134	148.584	73.4932	64.1299	71.8025	112.894	1.15983	4.92E-08	7.14E-07
Zm00001eb178160	36.1214	52.6565	33.3896	22.048	21.7214	10.5592	29.416	1.1644	0.00746394	0.0258496
Zm00001eb101580	87.1897	90.2683	65.1097	41.3399	20.6871	45.4045	58.3332	1.16913	0.000346192	0.00194018
Zm00001eb017950	84.6985	112.835	95.1603	50.5266	28.9619	50.6841	70.4778	1.16965	4.91E-05	0.000351666
Zm00001eb221000	249.113	210.626	179.469	70.7372	101.367	111.927	153.873	1.16987	2.95E-08	4.46E-07
Zm00001eb163060	27.4025	25.388	23.3727	12.8613	16.5496	4.22368	18.2996	1.1706	0.0328565	0.0859648
Zm00001eb384140	3465.17	3568.42	3606.91	1526.82	1575.32	1625.06	2561.28	1.17139	4.86E-78	3.14E-75
Zm00001eb418340	110.855	129.761	91.8214	56.9572	49.6489	40.1249	79.8614	1.17402	9.12E-06	7.91E-05
Zm00001eb027530	217.974	117.537	141.071	59.7132	73.4391	77.0821	114.469	1.17446	3.31E-06	3.23E-05
Zm00001eb429770	19.9291	22.5671	30.0506	7.34932	8.27482	16.8947	17.5109	1.17485	0.0325278	0.085266
Zm00001eb175900	41.1037	28.2089	37.5633	14.6986	10.3435	22.1743	25.6821	1.17753	0.00962367	0.0319263
Zm00001eb088950	189.326	180.537	181.138	88.1918	92.0574	62.2992	132.258	1.18006	1.01E-08	1.66E-07
Zm00001eb295980	42.3493	50.7759	35.0591	12.8613	20.6871	23.2302	30.8271	1.1809	0.00427516	0.0163136
Zm00001eb170050	123.311	120.358	131.054	48.6892	67.2329	49.6282	90.0456	1.1817	9.89E-07	1.09E-05
Zm00001eb372430	33.6303	28.2089	34.2243	11.024	10.3435	21.1184	23.0916	1.18308	0.0127396	0.0401038
Zm00001eb005810	48.5771	27.2686	20.8685	12.8613	16.5496	12.671	23.1327	1.18338	0.016201	0.0486566
Zm00001eb002290	148.222	190.88	181.973	73.4932	83.7826	72.8584	125.202	1.18457	1.20E-08	1.95E-07
Zm00001eb169750	316.374	359.193	362.277	156.173	138.603	162.612	249.205	1.18476	3.06E-15	1.20E-13
Zm00001eb359090	47.3315	51.7162	58.4318	19.292	16.5496	33.7894	37.8518	1.18671	0.00183061	0.00797184
Zm00001eb054920	425.984	425.954	409.022	214.049	185.149	152.052	302.035	1.18962	3.73E-16	1.61E-14
Zm00001eb296640	82.2074	47.9551	75.1266	23.8853	28.9619	36.9572	49.1822	1.19317	0.000496703	0.00263588
Zm00001eb296710	32.3847	30.0894	42.5717	13.78	17.584	14.7829	25.1988	1.19409	0.00698461	0.0244604
Zm00001eb146390	323.847	316.879	271.29	120.345	136.535	141.493	218.398	1.19413	1.45E-13	4.61E-12
Zm00001eb402280	107.119	112.835	98.4993	46.8519	36.2024	55.9637	76.2452	1.19527	5.85E-06	5.35E-05
Zm00001eb372080	8.71897	42.3133	35.8938	8.26798	13.4466	16.8947	20.9226	1.19542	0.0378366	0.0960228
Zm00001eb374890	21.1746	43.2536	34.2243	21.1293	12.4122	9.50327	23.6162	1.19602	0.0150316	0.0458212
Zm00001eb170090	64.7695	31.0297	30.0506	14.6986	20.6871	19.0065	30.0403	1.19657	0.00723864	0.0252074
Zm00001eb116470	936.666	945.937	892.337	394.107	438.566	376.963	664.096	1.19747	4.36E-33	5.59E-31
Zm00001eb329720	79.7163	55.4774	60.1013	20.2106	26.8932	38.0131	46.7353	1.19814	0.00057372	0.00298575
Zm00001eb154450	113.347	138.223	116.029	58.7946	61.0268	40.1249	87.9242	1.19907	1.86E-06	1.93E-05
Zm00001eb171640	36.1214	67.7012	61.7707	16.536	37.2367	19.0065	39.7288	1.20053	0.00295518	0.0119676
Zm00001eb219470	53.5594	51.7162	34.2243	15.6173	24.8245	20.0625	33.334	1.20246	0.00264836	0.0109105
Zm00001eb291060	39.8581	78.9848	73.4571	27.5599	22.7558	33.7894	46.0675	1.20547	0.000829533	0.00407867
Zm00001eb285620	23.6658	47.9551	38.398	26.6413	10.3435	10.5592	26.2605	1.20597	0.0140242	0.0433594
Zm00001eb008690	52.3138	79.9251	95.1603	29.3973	44.4772	25.3421	54.436	1.20805	0.000357494	0.00199162
Zm00001eb156810	61.0328	62.0595	57.597	35.8279	19.6527	22.1743	43.0574	1.20858	0.000592432	0.00306448
Zm00001eb105930	18.6835	30.0894	29.2159	11.024	18.6184	4.22368	18.6425	1.21044	0.0313619	0.0828446
Zm00001eb256230	295.199	403.387	304.68	123.101	184.115	126.71	239.532	1.21263	5.89E-11	1.37E-09
Zm00001eb047940	371.179	452.282	409.022	185.57	196.527	149.941	294.087	1.21291	3.93E-16	1.69E-14
Zm00001eb245380	42.3493	45.1342	46.7454	22.9666	13.4466	21.1184	31.9601	1.22038	0.00209541	0.00894415
Zm00001eb296570	47.3315	47.0148	44.2412	15.6173	14.4809	29.5657	33.0419	1.2212	0.00250464	0.0104188
Zm00001eb030240	56.0505	47.0148	61.7707	25.7226	29.9962	14.7829	39.223	1.22265	0.00103505	0.00491034
Zm00001eb359630	1117.27	692.057	919.883	363.791	402.363	399.138	649.084	1.22581	2.74E-18	1.47E-16
Zm00001eb125520	52.3138	68.6415	50.9191	31.2346	24.8245	16.8947	40.8047	1.23034	0.000739832	0.00369993
Zm00001eb168980	281.498	260.462	298.002	101.053	117.916	139.381	199.719	1.23313	7.85E-13	2.29E-11
Zm00001eb421710	67.2606	58.2983	66.7792	31.2346	33.0993	16.8947	45.5944	1.23786	0.000343918	0.00193005
Zm00001eb106340	17.4379	39.4924	39.2328	11.9426	10.3435	19.0065	22.9093	1.23836	0.0135587	0.0422252
Zm00001eb295930	7.4734	22.5671	35.0591	9.18665	8.27482	10.5592	15.52	1.23948	0.0475418	0.115262
Zm00001eb373050	2940.78	3431.14	3533.45	1322.88	1429.48	1440.27	2349.67	1.24221	3.30E-55	1.03E-52
Zm00001eb297470	107.119	113.776	84.3087	38.5839	29.9962	60.1874	72.3285	1.24537	2.40E-05	0.000185708
Zm00001eb078720	397.336	482.371	524.216	209.456	216.18	166.835	332.732	1.24728	6.52E-17	2.99E-15
Zm00001eb041920	29.8936	22.5671	33.3896	9.18665	18.6184	8.44736	20.3504	1.2484	0.0150377	0.0458303
Zm00001eb349620	26.1569	16.9253	28.3811	9.18665	11.3779	9.50327	16.9219	1.24991	0.0212618	0.0605657
Zm00001eb259170	56.0505	63.9401	86.8129	34.9093	26.8932	25.3421	48.9913	1.25018	0.000180267	0.0011011
Zm00001eb375340	95.9086	67.7012	58.4318	45.0146	20.6871	26.398	52.3569	1.25147	0.000389555	0.00214071
Zm00001eb138820	47.3315	33.8506	30.0506	11.024	18.6184	16.8947	26.295	1.25333	0.00506792	0.0187793
Zm00001eb119760	316.374	274.566	328.053	128.613	158.256	98.2005	217.344	1.25403	2.98E-12	8.14E-11
Zm00001eb093780	211.746	188.059	202.842	85.4358	69.3017	97.1446	142.422	1.25734	1.89E-10	4.10E-09
Zm00001eb338100	54.8049	35.7312	28.3811	12.8613	22.7558	13.727	28.0436	1.25922	0.0052433	0.0193135
Zm00001eb261600	196.8	148.567	181.138	67.0625	76.5421	76.0262	124.356	1.26017	2.24E-09	4.12E-08
Zm00001eb065710	250.359	287.73	258.769	110.24	121.019	101.368	188.248	1.26161	1.19E-13	3.82E-12
Zm00001eb251170	34.8759	41.373	38.398	18.3733	12.4122	16.8947	27.0545	1.26518	0.00299063	0.0120826
Zm00001eb251340	460.86	766.341	757.109	270.087	288.584	269.259	468.707	1.26566	2.83E-15	1.11E-13
Zm00001eb221270	77.2251	99.6713	106.012	40.4213	31.0306	46.4605	66.8034	1.26928	9.32E-06	8.06E-05
Zm00001eb069400	22.4202	35.7312	32.5548	14.6986	8.27482	14.7829	21.4104	1.27015	0.0098797	0.0325855
Zm00001eb066160	31.1392	34.7909	33.3896	11.024	14.4809	15.8388	23.4439	1.27199	0.00520119	0.0191803
Zm00001eb320160	905.527	833.101	766.291	313.265	372.367	348.453	589.834	1.27553	2.08E-30	2.36E-28
Zm00001eb183150	68.5062	86.5072	80.135	31.2346	26.8932	39.069	55.3909	1.28038	2.86E-05	0.000217271
Zm00001eb144400	1124.75	938.415	1048.43	423.505	401.329	454.045	731.746	1.28146	1.21E-35	1.76E-33
Zm00001eb088280	151.959	159.85	187.816	71.6559	55.8551	78.138	117.546	1.28402	4.46E-09	7.78E-08
Zm00001eb432630	58.5416	96.8504	149.418	48.6892	51.7177	25.3421	71.7599	1.28442	0.000224089	0.00133047
Zm00001eb160210	468.333	562.296	557.606	244.365	203.768	203.792	373.36	1.28531	1.16E-21	7.80E-20
Zm00001eb187540	33.6303	22.5671	20.0338	20.2106	8.27482	2.11184	17.8047	1.28817	0.0388423	0.0980107
Zm00001eb424250	36.1214	48.8953	27.5464	14.6986	21.7214	9.50327	26.4144	1.29112	0.00537162	0.0196989
Zm00001eb223860	42.3493	14.1044	29.2159	14.6986	10.3435	9.50327	20.0358	1.29122	0.0175126	0.051804
Zm00001eb249710	33.6303	24.4477	27.5464	12.8613	14.4809	7.39144	20.0597	1.29155	0.0103772	0.0339423
Zm00001eb392940	17.4379	22.5671	18.3643	9.18665	8.27482	6.33552	13.6944	1.29243	0.0295151	0.0789196
Zm00001eb169880	113.347	129.761	90.1519	38.5839	43.4428	53.8519	78.1896	1.29566	1.51E-06	1.60E-05
Zm00001eb195170	58.5416	67.7012	70.1181	36.7466	17.584	25.3421	46.0056	1.29668	0.00020229	0.00121991
Zm00001eb017910	1935.61	1942.65	2079.34	802.913	721.978	901.755	1397.37	1.2967	5.14E-50	1.34E-47
Zm00001eb022890	759.796	858.489	851.434	310.509	343.405	352.677	579.385	1.29848	1.65E-33	2.17E-31
Zm00001eb318520	79.7163	75.2236	46.7454	31.2346	36.2024	13.727	47.1415	1.30188	0.000585793	0.00303685
Zm00001eb089190	18.6835	27.2686	28.3811	7.34932	6.20612	16.8947	17.4639	1.30477	0.0202816	0.0583622
Zm00001eb121970	12.4557	19.7462	21.7032	7.34932	6.20612	8.44736	12.6513	1.30573	0.0366574	0.093742
Zm00001eb432190	62.2783	29.1491	57.597	21.1293	11.3779	27.4539	34.8309	1.30896	0.00249729	0.0103941
Zm00001eb229700	200.536	109.074	126.88	84.5172	55.8551	33.7894	101.775	1.31146	1.56E-05	0.000127063
Zm00001eb001230	59.7872	26.3283	20.0338	12.8613	18.6184	10.5592	24.698	1.31651	0.0107401	0.0348741
Zm00001eb147630	9.96453	20.6865	28.3811	8.26798	5.17177	10.5592	13.8385	1.31757	0.0373873	0.09519
Zm00001eb297070	5828.01	6108.16	5777.23	2310.44	2294.2	2467.68	4130.95	1.32489	3.39E-110	8.22E-107
Zm00001eb187810	16.1924	34.7909	35.0591	15.6173	6.20612	12.671	20.0895	1.32543	0.013802	0.0428272
Zm00001eb076150	1385.07	1732.96	1566.81	621.936	657.849	590.259	1092.48	1.32654	2.18E-43	4.32E-41
Zm00001eb069530	255.341	371.417	388.154	135.962	122.054	147.829	236.793	1.32854	1.32E-13	4.24E-12
Zm00001eb083610	6457.02	4743.79	5136.15	2157.03	2142.15	2186.81	3803.82	1.3318	5.12E-49	1.28E-46
Zm00001eb185710	662.641	452.282	456.603	181.896	203.768	236.526	365.619	1.3338	2.00E-16	8.85E-15
Zm00001eb032240	21.1746	31.0297	15.8601	9.18665	11.3779	6.33552	15.8274	1.33611	0.0204949	0.0588072
Zm00001eb398770	274.025	246.357	288.82	119.426	107.573	90.8091	187.835	1.34538	1.79E-14	6.31E-13
Zm00001eb074290	320.111	474.849	379.807	169.953	136.535	156.276	272.922	1.3458	1.20E-15	4.91E-14
Zm00001eb040940	24.9113	25.388	16.6948	5.51199	10.3435	10.5592	15.5681	1.34586	0.0192035	0.0558682
Zm00001eb283400	119.574	118.477	121.872	38.5839	49.6489	53.8519	83.6681	1.34615	6.77E-08	9.55E-07
Zm00001eb171250	313.883	281.148	242.909	93.7038	108.607	126.71	194.494	1.34782	7.09E-14	2.32E-12
Zm00001eb225970	56.0505	79.9251	64.275	29.3973	27.9275	21.1184	46.449	1.35281	6.05E-05	0.000423228
Zm00001eb058190	19.9291	30.0894	25.0422	3.67466	14.4809	11.6151	17.4719	1.35413	0.0179007	0.0527105
Zm00001eb168970	22.4202	21.6268	27.5464	8.26798	8.27482	11.6151	16.6252	1.35416	0.0126794	0.0399756
Zm00001eb140260	88.4352	88.3877	68.4486	36.7466	24.8245	33.7894	56.772	1.35535	1.04E-05	8.94E-05
Zm00001eb319130	78.4707	53.5968	55.9276	23.8853	27.9275	21.1184	43.4877	1.35713	0.000103707	0.000679871
Zm00001eb372520	13.7012	17.8656	14.1906	7.34932	6.20612	4.22368	10.5894	1.35906	0.045132	0.110469
Zm00001eb366830	161.924	85.5669	108.516	56.0386	49.6489	31.6776	82.2286	1.36068	5.09E-06	4.75E-05
Zm00001eb057770	1634.18	2183.37	2176.17	745.956	790.246	801.443	1388.56	1.36095	1.02E-39	1.70E-37
Zm00001eb045750	291.463	409.028	464.95	124.938	174.806	156.276	270.244	1.36168	9.05E-14	2.93E-12
Zm00001eb175780	49.8227	45.1342	64.275	19.292	18.6184	24.2861	36.9047	1.36291	0.000274343	0.00158423
Zm00001eb135440	27.4025	10.3432	14.1906	7.34932	8.27482	4.22368	11.964	1.36469	0.0437939	0.107887
Zm00001eb253430	11.2101	16.9253	22.538	8.26798	5.17177	6.33552	11.7414	1.36563	0.0378522	0.0960456
Zm00001eb222660	9417.73	12448.6	12653.8	4250.66	4575.98	4568.96	7985.95	1.36629	7.38E-54	2.26E-51
Zm00001eb022380	36.1214	22.5671	17.5295	5.51199	17.584	6.33552	17.6083	1.36663	0.0206389	0.0591272
Zm00001eb070170	9416.48	10887.7	11091.2	4019.16	4109.48	4044.17	7261.36	1.36748	2.05E-95	2.98E-92
Zm00001eb141470	137.012	146.686	152.757	67.0625	55.8551	45.4045	100.796	1.37166	3.71E-09	6.55E-08
Zm00001eb345670	34.8759	42.3133	48.4149	9.18665	22.7558	16.8947	29.0735	1.37903	0.00168075	0.00740237
Zm00001eb005310	156.941	110.955	103.508	49.6079	37.2367	54.9078	85.5261	1.38077	2.61E-07	3.29E-06
Zm00001eb257190	21.1746	26.3283	24.2074	3.67466	11.3779	12.671	16.5723	1.38983	0.0156147	0.0472175
Zm00001eb270580	2311.77	2365.78	2538.44	921.421	875.063	952.439	1660.82	1.39331	1.21E-77	7.31E-75
Zm00001eb064900	19.9291	24.4477	13.3558	9.18665	2.06871	10.5592	13.2579	1.39597	0.0341198	0.0886164
Zm00001eb012740	21.1746	18.8059	18.3643	5.51199	12.4122	4.22368	13.4155	1.39834	0.0258599	0.0708861
Zm00001eb285760	1918.17	2107.2	1997.53	743.2	792.314	748.647	1384.51	1.3999	5.84E-73	2.98E-70
Zm00001eb426280	158.187	241.656	202.007	49.6079	75.5078	104.536	138.584	1.40017	1.60E-08	2.54E-07
Zm00001eb413210	927.947	1052.19	1043.42	419.83	385.814	338.95	694.693	1.40121	1.83E-39	3.00E-37
Zm00001eb222540	5638.68	7779.06	7670.42	2455.59	2822.75	2704.21	4845.12	1.40246	5.28E-47	1.21E-44
Zm00001eb230220	47.3315	40.4327	41.737	5.51199	23.7901	20.0625	29.811	1.40284	0.00256059	0.0106075
Zm00001eb291790	26.1569	30.0894	35.8938	12.8613	8.27482	13.727	21.1672	1.40693	0.00405045	0.0155932
Zm00001eb038860	137.012	122.238	131.054	45.9332	62.0612	39.069	89.5614	1.40735	1.69E-08	2.67E-07
Zm00001eb035620	26.1569	37.6118	20.8685	11.9426	9.30918	10.5592	19.408	1.40794	0.00654229	0.023202
Zm00001eb331830	135.767	126	112.69	49.6079	49.6489	41.1809	85.8156	1.40912	1.10E-08	1.80E-07
Zm00001eb087870	27.4025	28.2089	35.0591	7.34932	22.7558	4.22368	20.8332	1.40955	0.0123188	0.0390455
Zm00001eb005100	881.861	918.668	1002.52	342.662	365.127	347.397	643.04	1.41187	1.65E-43	3.29E-41
Zm00001eb315440	1198.24	1098.26	990.836	372.978	408.569	450.878	753.293	1.41484	4.81E-40	8.19E-38
Zm00001eb136700	94.6631	82.746	75.1266	36.7466	36.2024	21.1184	57.7672	1.41489	5.54E-06	5.10E-05
Zm00001eb330280	41.1037	34.7909	22.538	17.4546	5.17177	13.727	22.4643	1.41854	0.00611724	0.0219164
Zm00001eb401100	1265.5	1988.72	1872.32	588.864	644.402	673.677	1172.25	1.42951	1.06E-28	1.06E-26
Zm00001eb401730	85.9441	114.716	105.177	52.3639	37.2367	23.2302	69.778	1.43348	2.47E-06	2.49E-05
Zm00001eb105040	22.4202	10.3432	17.5295	11.9426	2.06871	4.22368	11.4213	1.43382	0.048594	0.117255
Zm00001eb214880	74.734	88.3877	55.0928	31.2346	32.0649	16.8947	49.7348	1.4362	3.95E-05	0.000288912
Zm00001eb015350	32.3847	22.5671	7.51266	10.1053	8.27482	4.22368	14.178	1.43831	0.0318881	0.0839424
Zm00001eb161250	107.119	99.6713	76.796	33.0719	28.9619	42.2368	64.6428	1.43966	9.61E-07	1.06E-05
Zm00001eb171510	909.264	1239.31	1212.04	441.878	406.501	386.466	765.91	1.44629	1.02E-33	1.36E-31
Zm00001eb347550	39.8581	45.1342	48.4149	27.5599	14.4809	6.33552	30.2973	1.45049	0.00174681	0.00765736
Zm00001eb182850	574.206	422.193	469.124	127.694	217.214	190.065	333.416	1.45504	7.58E-17	3.47E-15
Zm00001eb099290	23.6658	13.1641	8.3474	4.59332	7.24047	4.22368	10.2058	1.47302	0.043942	0.108185
Zm00001eb174180	49.8227	41.373	41.737	20.2106	6.20612	21.1184	30.078	1.47518	0.00100446	0.00478866
Zm00001eb174960	36.1214	19.7462	47.5802	21.1293	2.06871	13.727	23.3955	1.4763	0.0113085	0.0363747
Zm00001eb002080	16.1924	19.7462	25.0422	7.34932	5.17177	9.50327	13.8342	1.47958	0.0146826	0.0449551
Zm00001eb171520	18.6835	71.4624	55.0928	22.048	14.4809	15.8388	32.9344	1.48019	0.0017757	0.00777229
Zm00001eb239180	145.731	194.641	184.477	66.1439	59.9925	62.2992	118.881	1.4818	9.20E-12	2.40E-10
Zm00001eb033920	141.995	96.8504	111.02	36.7466	43.4428	44.3486	79.0672	1.48657	2.83E-08	4.30E-07
Zm00001eb014560	54.8049	59.2386	51.7539	29.3973	18.6184	10.5592	37.3954	1.48777	0.000185272	0.00112671
Zm00001eb189430	533.103	592.386	646.088	216.805	182.046	232.302	400.455	1.49158	3.92E-29	4.02E-27
Zm00001eb302220	33.6303	23.5074	17.5295	6.43065	6.20612	13.727	16.8385	1.49743	0.00947224	0.0315066
Zm00001eb136810	41.1037	38.5521	30.8854	14.6986	2.06871	22.1743	24.9138	1.50142	0.0055333	0.0201918
Zm00001eb317280	19.9291	24.4477	10.0169	5.51199	5.17177	8.44736	12.2541	1.50433	0.0238199	0.0663893
Zm00001eb398500	26.1569	29.1491	28.3811	3.67466	12.4122	13.727	18.9168	1.5072	0.0059203	0.0213421
Zm00001eb111030	472.07	409.969	417.37	136.881	157.222	162.612	292.687	1.5083	9.60E-26	8.31E-24
Zm00001eb007230	115.838	135.402	161.939	51.4452	39.3054	54.9078	93.1397	1.50933	1.66E-09	3.12E-08
Zm00001eb057120	39.8581	39.4924	50.0844	22.048	12.4122	10.5592	29.0757	1.51516	0.000503204	0.00266261
Zm00001eb323370	1330.27	1300.43	1385.67	527.314	496.489	379.075	903.207	1.51564	1.62E-44	3.36E-42
Zm00001eb224270	47.3315	110.955	85.1434	33.0719	22.7558	29.5657	54.8039	1.51788	1.84E-05	0.000147799
Zm00001eb412560	151.959	132.582	111.855	31.2346	62.0612	44.3486	89.0067	1.52758	2.15E-08	3.33E-07
Zm00001eb375090	16.1924	15.985	8.3474	5.51199	5.17177	3.16776	9.06272	1.53174	0.0423379	0.105
Zm00001eb171490	1629.2	1972.74	1910.72	615.506	701.291	586.035	1235.92	1.53643	1.56E-57	5.23E-55
Zm00001eb024110	19.9291	7.52236	13.3558	5.51199	4.13741	4.22368	9.11339	1.53696	0.0432939	0.106906
Zm00001eb296170	90.9264	82.746	60.936	20.2106	37.2367	23.2302	52.5476	1.53867	5.64E-06	5.18E-05
Zm00001eb403450	621.538	815.236	734.571	255.389	238.936	252.365	486.339	1.54248	9.45E-35	1.30E-32
Zm00001eb278310	32.3847	31.97	40.9022	9.18665	12.4122	14.7829	23.6065	1.54413	0.00094697	0.00455214
Zm00001eb151040	19.9291	44.1939	53.4233	9.18665	8.27482	23.2302	26.373	1.55245	0.00271513	0.0111413
Zm00001eb154560	87.1897	148.567	114.359	43.1773	44.4772	31.6776	78.2413	1.5562	4.62E-08	6.75E-07
Zm00001eb151080	97.1542	64.8804	104.342	35.8279	26.8932	27.4539	59.4253	1.55719	7.86E-07	8.92E-06
Zm00001eb162290	11.2101	11.2835	30.0506	5.51199	6.20612	6.33552	11.7663	1.56049	0.0247162	0.0683891
Zm00001eb173020	166.906	179.596	196.164	55.1199	62.0612	67.5788	121.238	1.56058	1.62E-13	5.12E-12
Zm00001eb195560	26.1569	42.3133	20.0338	11.024	2.06871	16.8947	19.7486	1.56167	0.0087728	0.0295451
Zm00001eb076180	1269.23	1078.52	1035.08	443.715	302.031	397.026	754.267	1.56194	3.36E-35	4.76E-33
Zm00001eb171540	244.131	318.76	267.117	100.134	102.401	74.9703	184.586	1.58063	3.87E-17	1.82E-15
Zm00001eb375830	44.8404	73.343	43.4065	16.536	24.8245	12.671	35.9369	1.58357	0.000113403	0.000734493
Zm00001eb043550	17.4379	34.7909	13.3558	9.18665	8.27482	4.22368	14.545	1.59021	0.0123466	0.0391044
Zm00001eb121500	1377.6	1751.77	1619.39	502.51	582.341	494.17	1054.63	1.59074	2.49E-53	7.40E-51
Zm00001eb353150	23.6658	19.7462	15.0253	3.67466	6.20612	9.50327	12.9702	1.59614	0.0128137	0.0402909
Zm00001eb139810	168.152	217.208	227.049	73.4932	66.1986	63.3552	135.909	1.59615	2.08E-14	7.26E-13
Zm00001eb052440	89.6808	152.328	115.194	46.8519	39.3054	31.6776	79.1729	1.60069	1.99E-08	3.11E-07
Zm00001eb015870	173.134	164.552	165.278	66.1439	51.7177	46.4605	111.214	1.60711	6.49E-13	1.91E-11
Zm00001eb347010	99.6453	78.9848	101.838	34.9093	22.7558	33.7894	61.9871	1.61273	8.34E-08	1.16E-06
Zm00001eb171500	832.039	1057.83	1080.15	328.882	347.543	293.546	656.666	1.61695	1.44E-41	2.60E-39
Zm00001eb207020	19.9291	15.985	16.6948	4.59332	4.13741	8.44736	11.6312	1.61737	0.0149705	0.0456734
Zm00001eb422300	26.1569	30.0894	31.7201	12.8613	8.27482	7.39144	19.4157	1.61863	0.00170279	0.00748244
Zm00001eb171570	381.143	398.685	366.451	111.158	117.916	144.661	253.336	1.61966	1.24E-25	1.06E-23
Zm00001eb193410	16.1924	17.8656	20.8685	7.34932	5.17177	5.2796	12.1212	1.62399	0.011599	0.0371365
Zm00001eb171650	396.09	469.207	449.925	179.14	126.191	118.263	289.803	1.63114	2.29E-23	1.72E-21
Zm00001eb182890	39.8581	30.0894	23.3727	11.024	10.3435	8.44736	20.5225	1.63132	0.00133354	0.00607182
Zm00001eb173740	4.98227	28.2089	10.0169	3.67466	6.20612	4.22368	9.55208	1.63282	0.0436275	0.107611
Zm00001eb122510	7.4734	21.6268	16.6948	5.51199	7.24047	2.11184	10.1099	1.63293	0.0298991	0.079763
Zm00001eb123560	14.9468	13.1641	11.6864	7.34932	1.03435	4.22368	8.73411	1.63489	0.0394881	0.0992784
Zm00001eb165790	34.8759	20.6865	25.8769	7.34932	12.4122	6.33552	17.9227	1.63572	0.00298793	0.0120799
Zm00001eb171530	773.497	927.131	894.006	279.274	277.207	279.819	571.822	1.63594	6.67E-49	1.66E-46
Zm00001eb408580	1002.68	1154.68	1180.32	296.729	435.463	344.23	735.684	1.63632	8.91E-40	1.49E-37
Zm00001eb053700	7078.56	7842.06	7009.31	2309.52	2493.83	2244.88	4829.69	1.63774	6.81E-135	2.47E-131
Zm00001eb172180	95.9086	93.0892	107.681	40.4213	24.8245	29.5657	65.2485	1.64038	2.01E-08	3.14E-07
Zm00001eb171630	154.45	239.775	220.371	43.1773	79.6452	73.9144	135.222	1.65497	1.27E-11	3.23E-10
Zm00001eb329320	109.61	132.582	123.541	23.8853	39.3054	53.8519	80.4626	1.65602	7.76E-09	1.30E-07
Zm00001eb192890	57.2961	41.373	28.3811	14.6986	8.27482	16.8947	27.8197	1.65827	0.000360385	0.00200581
Zm00001eb060460	27.4025	9.40295	13.3558	9.18665	4.13741	2.11184	10.9329	1.66173	0.0268591	0.0730535
Zm00001eb415850	22.4202	18.8059	22.538	5.51199	6.20612	8.44736	13.9883	1.66598	0.00566975	0.0205922
Zm00001eb098120	26.1569	16.9253	26.7117	7.34932	10.3435	4.22368	15.2851	1.66703	0.00515785	0.0190607
Zm00001eb146930	36.1214	36.6715	30.0506	8.26798	6.20612	17.9506	22.5447	1.67119	0.000946085	0.00454988
Zm00001eb330820	24.9113	40.4327	36.7285	7.34932	17.584	7.39144	22.3996	1.67302	0.00109625	0.00515275
Zm00001eb069410	17.4379	24.4477	15.0253	9.18665	2.06871	6.33552	12.417	1.68028	0.0127921	0.0402387
Zm00001eb328870	36.1214	51.7162	52.5886	14.6986	10.3435	19.0065	30.7458	1.68169	7.36E-05	0.000501942
Zm00001eb419900	961.578	1155.62	1071.81	295.81	376.505	323.111	697.405	1.68308	3.17E-50	8.29E-48
Zm00001eb424170	41.1037	29.1491	23.3727	11.024	4.13741	13.727	20.419	1.68386	0.00179961	0.00786512
Zm00001eb154800	9083.92	10916.8	11062	3003.12	3447.5	3184.65	6783	1.68953	1.75E-105	3.39E-102
Zm00001eb041940	80.9618	148.567	100.169	51.4452	24.8245	25.3421	71.8848	1.69201	3.51E-07	4.31E-06
Zm00001eb393960	12.4557	12.2238	17.5295	2.75599	4.13741	6.33552	9.23966	1.6924	0.0240037	0.0667865
Zm00001eb004270	89.6808	67.7012	73.4571	32.1533	25.8588	12.671	50.2537	1.69279	1.68E-06	1.76E-05
Zm00001eb394330	1026.35	1339.92	1387.34	385.839	439.6	332.615	818.61	1.69873	2.57E-42	4.76E-40
Zm00001eb192760	44.8404	47.0148	40.9022	16.536	6.20612	17.9506	28.9084	1.70084	0.000144705	0.000907909
Zm00001eb337260	14.9468	9.40295	8.3474	3.67466	4.13741	2.11184	7.10351	1.70104	0.0461195	0.11246
Zm00001eb312270	47.3315	24.4477	31.7201	16.536	8.27482	6.33552	22.4409	1.70666	0.00106619	0.00503587
Zm00001eb068210	330.075	363.894	354.764	121.264	117.916	81.3058	228.203	1.70785	1.58E-23	1.20E-21
Zm00001eb256280	22.4202	20.6865	27.5464	11.9426	2.06871	7.39144	15.3426	1.7098	0.00586533	0.0211809
Zm00001eb118090	19.9291	7.52236	13.3558	0	4.13741	8.44736	8.89867	1.71225	0.0496952	0.119318
Zm00001eb068310	24.9113	16.9253	22.538	0.918665	8.27482	10.5592	14.0212	1.72344	0.0103908	0.033975
Zm00001eb155360	317.62	383.64	410.692	104.728	121.019	111.927	241.604	1.72529	4.34E-26	3.83E-24
Zm00001eb368660	286.48	289.611	401.51	114.833	96.1948	83.4176	212.008	1.73143	8.42E-20	5.06E-18
Zm00001eb183650	12.4557	17.8656	9.18214	5.51199	4.13741	2.11184	8.54411	1.73323	0.0284836	0.0766122
Zm00001eb405790	29.8936	3.76118	10.8516	3.67466	3.10306	6.33552	9.60327	1.74273	0.0386746	0.0976553
Zm00001eb118430	206.764	225.671	204.511	53.2826	74.4734	61.2433	137.658	1.7569	1.06E-17	5.34E-16
Zm00001eb046920	18135.5	22642.3	22393.6	6294.69	6606.41	5688.24	13626.8	1.76498	5.88E-108	1.31E-104
Zm00001eb005500	90.9264	62.9998	59.2665	22.048	24.8245	14.7829	45.808	1.77776	7.82E-07	8.88E-06
Zm00001eb380720	17.4379	15.0447	10.0169	3.67466	4.13741	4.22368	9.08921	1.81215	0.0167774	0.0500414
Zm00001eb171390	18.6835	6.58207	14.1906	2.75599	6.20612	2.11184	8.42168	1.82697	0.0271436	0.0736896
Zm00001eb132840	17.4379	15.0447	10.8516	1.83733	6.20612	4.22368	9.2669	1.8272	0.0173411	0.051375
Zm00001eb077570	340.04	400.566	417.37	102.89	129.294	95.0327	247.532	1.82738	3.00E-28	2.95E-26
Zm00001eb412980	55487.5	93322.4	93642.8	20356.7	23249.2	24598.7	51776.2	1.82979	2.22E-14	7.72E-13
Zm00001eb288900	33.6303	45.1342	45.9107	8.26798	13.4466	13.727	26.6861	1.83026	5.34E-05	0.000377439
Zm00001eb347320	13.7012	19.7462	15.0253	9.18665	0	4.22368	10.3138	1.83211	0.0212159	0.0604703
Zm00001eb113070	1089.87	1100.15	1161.12	344.499	257.554	334.726	714.653	1.83788	1.30E-61	4.84E-59
Zm00001eb187720	32.3847	22.5671	25.0422	3.67466	8.27482	10.5592	17.0838	1.83837	0.00137913	0.00624749
Zm00001eb167700	221.711	291.491	331.392	79.9239	69.3017	87.6413	180.243	1.8402	2.11E-20	1.31E-18
Zm00001eb236810	151.959	120.358	151.923	40.4213	35.168	42.2368	90.3443	1.8465	1.95E-13	6.11E-12
Zm00001eb304240	1018.87	1044.67	1119.39	257.226	326.856	303.049	678.343	1.84691	5.48E-65	2.24E-62
Zm00001eb085280	21.1746	11.2835	17.5295	7.34932	4.13741	2.11184	10.5977	1.85202	0.0111619	0.0359987
Zm00001eb333480	32.3847	59.2386	52.5886	11.024	11.3779	17.9506	30.7607	1.85302	2.47E-05	0.000191076
Zm00001eb080730	41.1037	78.0445	37.5633	20.2106	17.584	5.2796	33.2976	1.8546	9.51E-05	0.000629261
Zm00001eb204750	58.5416	66.761	60.1013	12.8613	25.8588	12.671	39.4658	1.85749	1.53E-06	1.61E-05
Zm00001eb055600	9.96453	7.52236	11.6864	1.83733	4.13741	2.11184	6.20997	1.86067	0.04292	0.106172
Zm00001eb222490	33.6303	24.4477	15.0253	9.18665	4.13741	6.33552	15.4605	1.86981	0.00237543	0.00995676
Zm00001eb420480	29.8936	18.8059	25.8769	3.67466	7.24047	9.50327	15.8325	1.87805	0.00163038	0.00721112
Zm00001eb401880	21.1746	12.2238	16.6948	11.024	2.06871	0	10.531	1.89373	0.0230763	0.0647012
Zm00001eb047950	591.644	562.296	537.572	163.522	143.775	140.437	356.541	1.9133	4.82E-47	1.11E-44
Zm00001eb270590	21.1746	13.1641	15.8601	0.918665	7.24047	5.2796	10.6063	1.91569	0.0106101	0.0345176
Zm00001eb232890	117.083	182.417	185.312	56.9572	41.3741	29.5657	102.118	1.9206	2.36E-12	6.57E-11
Zm00001eb322200	19.9291	9.40295	12.5211	4.59332	4.13741	2.11184	8.78261	1.92532	0.0152449	0.0463256
Zm00001eb157970	54.8049	47.0148	50.9191	14.6986	14.4809	10.5592	32.0796	1.93598	2.30E-06	2.33E-05
Zm00001eb026630	296.445	443.819	362.277	113.914	95.1605	78.138	231.626	1.93956	1.31E-24	1.06E-22
Zm00001eb412990	34720.2	53851.6	54864.9	11718.5	12673.9	12937.1	30127.7	1.94207	7.77E-22	5.26E-20
Zm00001eb088590	69.7517	67.7012	63.4402	14.6986	16.5496	21.1184	42.21	1.94349	6.18E-08	8.81E-07
Zm00001eb327900	323.847	292.432	318.871	80.8425	66.1986	96.0887	196.38	1.94361	2.35E-27	2.22E-25
Zm00001eb412970	638.976	825.579	914.875	208.537	214.111	195.345	499.57	1.94837	2.68E-45	5.74E-43
Zm00001eb412960	8083.73	14065.9	14607.1	2993.01	3232.35	3237.45	7703.25	1.9578	3.38E-15	1.31E-13
Zm00001eb147150	9.96453	20.6865	23.3727	3.67466	8.27482	2.11184	11.3475	1.95927	0.00725976	0.0252658
Zm00001eb244440	6.22783	15.0447	18.3643	0	6.20612	4.22368	8.34444	1.96682	0.0279212	0.0753575
Zm00001eb033380	46.086	35.7312	21.7032	7.34932	4.13741	14.7829	21.6317	1.9743	0.000350244	0.00195798
Zm00001eb308650	246.622	324.402	305.515	67.9812	83.7826	71.8025	183.351	1.97721	1.08E-25	9.29E-24
Zm00001eb153870	7.4734	10.3432	13.3558	3.67466	4.13741	0	6.49743	1.99089	0.0366335	0.0937049
Zm00001eb042560	31.1392	39.4924	20.0338	13.78	4.13741	4.22368	18.8011	2.00685	0.000711883	0.00358171
Zm00001eb296540	17.4379	13.1641	16.6948	7.34932	4.13741	0	9.79726	2.01149	0.0121888	0.0387137
Zm00001eb281180	171.888	274.566	217.032	66.1439	53.7864	44.3486	137.961	2.01282	6.54E-18	3.35E-16
Zm00001eb206920	95.9086	66.761	102.673	25.7226	19.6527	20.0625	55.1301	2.01383	1.31E-09	2.49E-08
Zm00001eb088410	5781.92	6682.68	6832.34	1577.35	1734.61	1454	4010.48	2.01812	1.66E-143	6.89E-140
Zm00001eb376220	13.7012	11.2835	8.3474	0	6.20612	2.11184	6.94169	2.01991	0.0344431	0.089209
Zm00001eb248140	23.6658	37.6118	33.3896	14.6986	8.27482	0	19.6068	2.0245	0.0013877	0.00628009
Zm00001eb355070	12.4557	9.40295	14.1906	5.51199	3.10306	0	7.44404	2.03643	0.0240898	0.0669812
Zm00001eb321490	13.7012	10.3432	8.3474	4.59332	3.10306	0	6.68138	2.03747	0.0310161	0.0821538
Zm00001eb337060	58.5416	47.0148	65.9444	28.4786	4.13741	8.44736	35.4274	2.03991	3.55E-05	0.000261899
Zm00001eb408970	24.9113	6.58207	19.199	1.83733	0	10.5592	10.5148	2.04182	0.0207587	0.0593886
Zm00001eb100870	16.1924	12.2238	5.84318	0	2.06871	6.33552	7.1106	2.04464	0.0351935	0.0908372
Zm00001eb308200	19.9291	4.70148	16.6948	3.67466	6.20612	0	8.53435	2.04923	0.0239867	0.0667646
Zm00001eb402820	69.7517	116.597	79.3003	22.048	18.6184	23.2302	54.9242	2.05948	1.19E-09	2.28E-08
Zm00001eb286410	17.4379	10.3432	21.7032	5.51199	4.13741	2.11184	10.2076	2.06073	0.00604611	0.0217124
Zm00001eb020940	123.311	170.193	131.889	37.6653	22.7558	41.1809	87.8325	2.06639	7.23E-14	2.36E-12
Zm00001eb205370	34.8759	25.388	33.3896	5.51199	8.27482	8.44736	19.3146	2.0803	0.000106662	0.00069767
Zm00001eb051340	78.4707	73.343	73.4571	18.3733	2.06871	32.7335	46.4077	2.0833	0.015799	0.0476808
Zm00001eb262870	88.4352	76.1639	112.69	25.7226	32.0649	7.39144	57.078	2.08465	3.17E-08	4.77E-07
Zm00001eb301130	29.8936	19.7462	26.7117	7.34932	6.20612	4.22368	15.6884	2.08933	0.000468216	0.00250381
Zm00001eb314970	22.4202	16.9253	20.0338	6.43065	2.06871	5.2796	12.193	2.0928	0.00211743	0.00901864
Zm00001eb169550	14.9468	7.52236	20.0338	3.67466	2.06871	4.22368	8.74499	2.09336	0.0102633	0.0336301
Zm00001eb035690	49.8227	33.8506	18.3643	11.024	10.3435	2.11184	20.9195	2.09342	0.000387412	0.00213095
Zm00001eb315690	27.4025	9.40295	10.8516	4.59332	1.03435	5.2796	9.76072	2.10164	0.00972184	0.0321639
Zm00001eb391370	69.7517	92.1489	60.1013	22.048	14.4809	14.7829	45.5523	2.10425	1.02E-08	1.67E-07
Zm00001eb361660	12.4557	7.52236	6.67792	0	4.13741	2.11184	5.4842	2.10823	0.0453191	0.110853
Zm00001eb414190	38.6126	41.373	50.0844	7.34932	16.5496	6.33552	26.7174	2.11505	1.03E-05	8.82E-05
Zm00001eb251020	7.4734	22.5671	30.0506	3.67466	10.3435	0	12.3515	2.11532	0.00894396	0.0300276
Zm00001eb361650	14.9468	21.6268	33.3896	3.67466	0	12.671	14.3848	2.11975	0.00447215	0.0169445
Zm00001eb338730	12.4557	17.8656	10.0169	0	5.17177	4.22368	8.28893	2.13088	0.0150746	0.0459184
Zm00001eb167120	7.4734	16.9253	28.3811	1.83733	8.27482	2.11184	10.834	2.13963	0.00740144	0.0256681
Zm00001eb101160	77.2251	91.2086	88.4824	28.4786	11.3779	17.9506	52.4539	2.14148	1.04E-09	2.02E-08
Zm00001eb298850	14.9468	11.2835	19.199	0	2.06871	8.44736	9.32424	2.1454	0.0134174	0.0418885
Zm00001eb358030	54.8049	57.358	46.7454	7.34932	15.5153	12.671	32.4073	2.17032	3.80E-07	4.61E-06
Zm00001eb255950	17.4379	15.0447	9.18214	0	6.20612	3.16776	8.50644	2.17044	0.0135479	0.0422006
Zm00001eb169850	73.4884	205.925	127.715	26.6413	26.8932	36.9572	82.9366	2.1792	1.62E-10	3.56E-09
Zm00001eb140290	22.4202	13.1641	19.199	3.67466	4.13741	4.22368	11.1365	2.18319	0.00211002	0.0089965
Zm00001eb009930	73.4884	83.6863	53.4233	18.3733	14.4809	12.671	42.6872	2.19931	6.82E-09	1.16E-07
Zm00001eb123800	29.8936	40.4327	30.0506	9.18665	8.27482	4.22368	20.3437	2.20225	3.97E-05	0.000290144
Zm00001eb042930	43.5948	33.8506	27.5464	1.83733	8.27482	12.671	21.2958	2.22042	9.28E-05	0.000616135
Zm00001eb222480	75.9796	56.4177	78.4655	13.78	16.5496	14.7829	42.6625	2.22612	2.19E-09	4.02E-08
Zm00001eb255870	87.1897	149.507	119.368	31.2346	18.6184	25.3421	71.8766	2.24287	7.55E-13	2.21E-11
Zm00001eb150120	8.71897	8.46266	15.8601	3.67466	0	3.16776	6.64735	2.26535	0.0190853	0.0555847
Zm00001eb230410	296.445	302.775	333.896	78.0865	49.6489	63.3552	187.368	2.2833	9.10E-33	1.13E-30
Zm00001eb342740	9.96453	13.1641	7.51266	0	6.20612	0	6.14124	2.32413	0.0336652	0.0876786
Zm00001eb048110	9.96453	15.985	5.00844	0	6.20612	0	6.19402	2.3366	0.0368227	0.0940736
Zm00001eb127530	13.7012	10.3432	6.67792	1.83733	0	4.22368	6.13057	2.33803	0.0213802	0.0608315
Zm00001eb153300	22.4202	5.64177	8.3474	1.83733	5.17177	0	7.23641	2.35683	0.0181681	0.0533641
Zm00001eb314370	17.4379	7.52236	16.6948	1.83733	2.06871	4.22368	8.29747	2.3655	0.00583882	0.0211061
Zm00001eb158480	22.4202	20.6865	29.2159	3.67466	6.20612	4.22368	14.4045	2.36901	0.000204611	0.00123118
Zm00001eb174810	7.4734	6.58207	6.67792	1.83733	0	2.11184	4.11376	2.38027	0.0466153	0.113441
Zm00001eb058050	3233.49	4037.63	4056.83	628.367	789.211	751.815	2249.56	2.38697	4.15E-130	1.34E-126
Zm00001eb012120	104.628	142.925	112.69	11.024	26.8932	31.6776	71.6395	2.38946	3.20E-13	9.74E-12
Zm00001eb256220	22.4202	14.1044	10.8516	4.59332	0	4.22368	9.36554	2.39837	0.00443311	0.0168192
Zm00001eb222020	7.4734	21.6268	7.51266	2.75599	3.10306	1.05592	7.25464	2.40193	0.0105544	0.0343772
Zm00001eb413260	196.8	298.074	267.117	42.2586	49.6489	50.6841	150.764	2.42625	1.23E-27	1.18E-25
Zm00001eb183820	9.96453	11.2835	11.6864	0	4.13741	2.11184	6.53061	2.43256	0.013396	0.0418344
Zm00001eb344290	75.9796	62.9998	59.2665	18.3733	7.24047	10.5592	39.0698	2.43323	2.95E-09	5.30E-08
Zm00001eb396000	14.9468	6.58207	16.6948	2.75599	3.10306	1.05592	7.52311	2.45594	0.00693156	0.0242981
Zm00001eb154410	14.9468	10.3432	8.3474	1.83733	0	4.22368	6.61641	2.47022	0.0123958	0.0392426
Zm00001eb047430	6.22783	9.40295	6.67792	1.83733	2.06871	0	4.36912	2.4981	0.0341182	0.0886164
Zm00001eb255070	2.49113	13.1641	6.67792	1.83733	2.06871	0	4.3732	2.51268	0.0407848	0.101983
Zm00001eb058070	2696.65	3669.97	3665.34	642.147	540.967	539.575	1959.11	2.54177	1.64E-119	4.76E-116
Zm00001eb142840	18.6835	31.0297	40.0675	0	13.4466	2.11184	17.5565	2.55786	0.000488691	0.00259905
Zm00001eb137050	927.947	800.191	685.321	143.312	126.191	138.325	470.215	2.5605	3.19E-74	1.72E-71
Zm00001eb311720	453.386	522.804	499.174	72.5745	86.8857	88.6972	287.254	2.57775	1.76E-60	6.49E-58
Zm00001eb372360	19.9291	9.40295	7.51266	1.83733	2.06871	2.11184	7.14376	2.59645	0.00604052	0.0217003
Zm00001eb089950	18.6835	16.9253	25.8769	1.83733	3.10306	5.2796	11.951	2.61266	0.000331896	0.00186907
Zm00001eb136640	4.98227	11.2835	8.3474	1.83733	0	2.11184	4.7604	2.6405	0.0228317	0.0640902
Zm00001eb123400	4.98227	7.52236	13.3558	0	2.06871	2.11184	5.00683	2.68141	0.0199484	0.0576773
Zm00001eb200220	39.8581	51.7162	38.398	1.83733	14.4809	4.22368	25.0857	2.68188	1.77E-06	1.84E-05
Zm00001eb048960	107.119	192.76	141.071	31.2346	24.8245	10.5592	84.5948	2.71791	2.15E-16	9.50E-15
Zm00001eb277210	3.7367	16.9253	18.3643	1.83733	2.06871	2.11184	7.50736	2.72059	0.00465624	0.0174991
Zm00001eb413250	114.592	118.477	131.054	11.024	22.7558	21.1184	69.8369	2.74574	4.06E-18	2.13E-16
Zm00001eb137910	6.22783	15.0447	5.00844	3.67466	0	0	4.99261	2.77459	0.0240302	0.0668409
Zm00001eb036850	16.1924	15.985	23.3727	1.83733	6.20612	0	10.5989	2.79766	0.000736717	0.00368688
Zm00001eb393110	7.4734	7.52236	13.3558	0	0	4.22368	5.42921	2.7987	0.01703	0.0506405
Zm00001eb070350	12.4557	14.1044	15.0253	1.83733	4.13741	0	7.92669	2.79925	0.0024909	0.0103705
Zm00001eb058060	4359.48	5856.16	5546.01	699.104	815.07	700.075	2995.98	2.83278	2.89E-181	2.10E-177
Zm00001eb109280	78.4707	98.731	95.9951	9.18665	20.6871	8.44736	51.9196	2.84465	5.39E-14	1.80E-12
Zm00001eb058650	14.9468	5.64177	8.3474	1.83733	2.06871	0	5.47367	2.85341	0.0111643	0.0360022
Zm00001eb236970	7.4734	10.3432	11.6864	0	4.13741	0	5.60674	2.86873	0.0128743	0.0404406
Zm00001eb196300	64.7695	75.2236	66.7792	7.34932	12.4122	8.44736	39.1635	2.88236	3.91E-12	1.06E-10
Zm00001eb238420	11.2101	21.6268	10.0169	5.51199	0	0	8.06096	2.89489	0.00407806	0.0156787
Zm00001eb312950	4.98227	11.2835	13.3558	1.83733	0	2.11184	5.59514	2.91227	0.00913879	0.0305547
Zm00001eb311730	1540.77	2413.74	1943.27	261.82	233.764	287.21	1113.43	2.91508	5.85E-105	1.06E-101
Zm00001eb301270	19.9291	7.52236	3.33896	1.83733	0	2.11184	5.78993	2.92646	0.0114922	0.0368636
Zm00001eb354800	4.98227	15.985	10.8516	0	0	4.22368	6.0071	2.96897	0.0103431	0.0338475
Zm00001eb329350	746.094	874.474	892.337	89.1105	99.2979	130.934	472.041	2.98397	1.24E-94	1.63E-91
Zm00001eb183450	36.1214	41.373	41.737	4.59332	4.13741	6.33552	22.3829	2.99223	5.63E-08	8.09E-07
Zm00001eb218160	236.658	587.684	551.763	66.1439	41.3741	63.3552	257.83	3.00996	3.69E-11	8.88E-10
Zm00001eb216700	93.4175	104.373	131.054	11.024	14.4809	14.7829	61.522	3.04139	1.63E-18	8.95E-17
Zm00001eb302150	165.66	230.372	178.634	18.3733	23.7901	27.4539	107.381	3.05586	2.71E-29	2.84E-27
Zm00001eb236670	17.4379	11.2835	5.00844	1.83733	2.06871	0	6.27266	3.07113	0.00517188	0.0191013
Zm00001eb105010	4.98227	11.2835	10.0169	0	0	3.16776	4.90841	3.11223	0.0134858	0.042049
Zm00001eb005740	33.6303	78.0445	74.2918	9.18665	2.06871	9.50327	34.4542	3.16436	7.61E-10	1.51E-08
Zm00001eb080590	21.1746	23.5074	24.2074	2.75599	0	4.22368	12.6449	3.30367	2.61E-05	0.000200975
Zm00001eb267660	23.6658	29.1491	35.8938	3.67466	2.06871	3.16776	16.27	3.31366	1.22E-06	1.32E-05
Zm00001eb328980	14.9468	18.8059	8.3474	0	4.13741	0	7.70625	3.37343	0.00155507	0.00692755
Zm00001eb346080	6.22783	8.46266	6.67792	0	0	2.11184	3.91337	3.3956	0.0175182	0.0518151
Zm00001eb411590	165.66	159.85	163.609	10.1053	11.3779	24.2861	89.1481	3.43416	4.00E-28	3.92E-26
Zm00001eb201610	2.49113	13.1641	6.67792	0	2.06871	0	4.06698	3.47821	0.017628	0.0520921
Zm00001eb246540	47.3315	51.7162	70.1181	10.1053	2.06871	2.11184	30.5753	3.52567	1.37E-10	3.05E-09
Zm00001eb176720	2420.14	3585.35	3228.77	224.154	285.481	243.917	1664.63	3.61635	4.20E-72	2.07E-69
Zm00001eb068200	8.71897	15.0447	13.3558	0	1.03435	2.11184	6.71095	3.61809	0.00132216	0.00602661
Zm00001eb127350	52.3138	65.8207	41.737	3.67466	2.06871	6.33552	28.6584	3.73259	4.31E-11	1.03E-09
Zm00001eb139910	29.8936	15.0447	28.3811	4.59332	0	0	12.9855	3.90739	1.38E-05	0.000113999
Zm00001eb341580	729.902	640.341	813.871	60.6319	47.5802	34.8453	387.862	3.92138	1.65E-107	3.43E-104
Zm00001eb005620	19.9291	15.985	10.8516	0	1.03435	2.11184	8.31865	3.93649	0.000268463	0.0015549
Zm00001eb355790	12.4557	5.64177	13.3558	0	2.06871	0	5.587	3.96086	0.00307128	0.0123655
Zm00001eb204780	17.4379	5.64177	15.8601	1.83733	0	0	6.79618	4.30528	0.00100916	0.00480713
Zm00001eb080580	18.6835	11.2835	15.8601	0	0	2.11184	7.98982	4.4992	0.000289136	0.00166009
Zm00001eb385280	681.325	789.848	722.05	22.048	19.6527	50.6841	380.935	4.57526	1.09E-31	1.30E-29
Zm00001eb109730	44.8404	20.6865	30.0506	1.83733	2.06871	0	16.5806	4.57661	2.54E-07	3.19E-06
Zm00001eb205350	9.96453	15.0447	25.0422	1.83733	0	0	8.64813	4.68081	0.000178711	0.00109321
Zm00001eb419240	37.367	107.194	60.936	1.83733	2.06871	4.22368	35.6044	4.68523	6.41E-13	1.89E-11
Zm00001eb315260	47.3315	33.8506	25.0422	1.83733	0	0	18.0103	5.73401	4.49E-07	5.34E-06
Zm00001eb087910	13.7012	7.52236	9.18214	0	0	0	5.06762	5.77365	9.63E-05	0.000636992
Zm00001eb169440	22.4202	9.40295	6.67792	0	0	0	6.41684	6.10406	2.58E-05	0.000198735
Zm00001eb087840	7.4734	16.9253	15.0253	0	0	0	6.57067	6.1675	1.50E-05	0.000123289
Zm00001eb021060	14.9468	4.70148	20.0338	0	0	0	6.61367	6.16765	2.12E-05	0.000166907
Zm00001eb019450	17.4379	22.5671	26.7117	0	0	0	11.1194	6.92258	1.69E-07	2.20E-06
Zm00001eb086000	371.179	362.954	419.039	1.83733	2.06871	4.22368	193.55	7.1729	2.34E-41	4.15E-39
Zm00001eb256770	108.364	105.313	75.1266	1.83733	0	0	48.4402	7.17543	1.66E-11	4.15E-10
Zm00001eb042070	31.1392	20.6865	36.7285	0	0	0	14.759	7.32535	1.50E-08	2.39E-07
Zm00001eb272750	107.119	223.79	163.609	0	2.06871	0	82.7644	7.95429	5.22E-14	1.74E-12
