# Supplementary material for: Maize leaf yellowing gene ZmCAAX modulates growth and drought resistance by regulating abscisic acid contents through interaction with the ABA biosynthetic enzyme ZmNCED3
Source: Plant Biotechnol J. 2025 Jun 3;23(8):3431–50. doi: 10.1111/pbi.70147 (PMC12310864; doi:10.1111/pbi.70147)
Supplement: Supplementary file 4 — Table S3 Primers used in this study. [file PBI-23-3431-s002.xlsx]

## Sheet: Sheet1
Primer name	Sequence	Description
ZmCAAX-qRT-F	GTGATTCCGCCAGTAGGAGT	quantitative real-time PCR of ZmCAAX
ZmCAAX-qRT-R	GAACAGCTGGGCCTGGAAAT
ZmNCED3-qRT-F	ATGCAGGCCCTCACAGCGA	quantitative real-time PCR of ZmNCED3
ZmNCED3-qRT-R	GAACAGGTGGTGCCCCGC
18S-qRT-F	CTGAGAAACGGCTACCACA	quantitative real-time PCR of 18S
18S-qRT-R	CCCAAGGTCCAACTACGAG
ZmATPB-qRT-F	TCGCTCCTCCGCTCCG	quantitative real-time PCR of ZmATPB
ZmATPB-qRT-R	AACTCGTCGGTGATCTTGCC
ZmRbcL-qRT-F	GATCGGTCGAGTGGTCTCAG	quantitative real-time PCR of ZmRbcL
ZmRbcL-qRT-R	GGAACCAGGCTATCCACTGC
ZmATP2-qRT-F	ACAGAGTGAAATCACGTCGCC	quantitative real-time PCR of ZmATP2
ZmATP2-qRT-R	CCACCCAGTTCGTGCAAAGC
ZmPSAD2-qRT-F	GAAGCCGCGGCAGCTAAG	quantitative real-time PCR of ZmPSAD2
ZmPSAD2-qRT-R	CTTGGAGCGCAGCCTGGT
ZmPSbD-qRT-F	CCTAGCAGGGGCCACAAGT	quantitative real-time PCR of ZmPSbD
ZmPSbD-qRT-R	GTAGAAGCCCGTGATGTCCC
ZmRea1-qRT-F	GGCCTCCGACCTCATCAAG	quantitative real-time PCR of ZmRca1
ZmRea1-qRT-R	GATGGACTGGCCAGGGAAG
ZmRea3-qRT-F	CCCATCGTTATGAGCGCCG	quantitative real-time PCR of ZmRca3
ZmRea3-qRT-R	GGCGCCGAAGAAGTCGAT
ZmRea4-qRT-F	GAAACACGCAGATGACGGTCAATA	quantitative real-time PCR of ZmRca4
ZmRea4-qRT-R	CAGTAGAATTTTTCCATTCTCCCATCAC
Zmrlsb1-qRT-F	CCCATCCTTCACGTCGCTAA	quantitative real-time PCR of Zmrlsb1
Zmrlsb1-qRT-R	GGTCAGAACTGTCGCGGTC
ZmVPP1-qRT-F	CTCACTAGTTTCCGGCTTTCT	quantitative real-time PCR of ZmVPP1
ZmVPP1-qRT-R	GCAATGTAAAGAACCAAAAGACCG
ZmABO1-qRT-F	TCCAGATAGACGGCGAAACC	quantitative real-time PCR of ZmABO1
ZmABO1-qRT-R	ACGACCCAAGGAGTAGAGACT
ZmCYS6-qRT-F	CCTGTTACTCCTCGGTTGCG	quantitative real-time PCR of ZmCYS6
ZmCYS6-qRT-R	CGCCTGTTGTGCTCATCG
ZmCERK1-qRT-F	TTGCTATTCTGGTCCTGGGC	quantitative real-time PCR of ZmCERK1
ZmCERK1-qRT-R	TTGACTGGTTGACAAGGCAGAT
ZmSIP2-qRT-F	CTCGTTTACGGCGGACTCG	quantitative real-time PCR of ZmSIP2
ZmSIP2-qRT-R	GGACGGTGAGCGGATTGTAG
ZmABA2-qRT-F	AGATAGCGCACGCGCACCAGCCCGTCA	quantitative real-time PCR of ZmABA2
ZmABA2-qRT-R	CTGGCGTCGGCGCTGGGCCCGCAGGT
ZmZEP-qRT-F	TGGGCATCGCCGAAGGCGACCCCCATCCCCT	quantitative real-time PCR of ZmZEP
ZmZEP-qRT-R	GGCGGCATCGGCGGCCTGGC
ZmPSY2-qRT-F	CACTCCCACTGCCGCCCGCGCCGC	quantitative real-time PCR of ZmPSY2
ZmPSY2-qRT-R	GCCGGACGCGGCAGCCGAGGTGG
ZmHYD4-qRT-F	GCGCCGCGATGACCAGCTTCGTCG	quantitative real-time PCR of ZmHYD4
ZmHYD4-qRT-R	GGTCGCTCCCGTGCCGGAG
ZmVDE1-qRT-F	AGGAGTCACGGCACCGTCA	quantitative real-time PCR of ZmVDE1
ZmVDE1-qRT-R	CATGACAGGGGTGATGGCATG
Zm00001d036557-qRT-F	CTCAGAAGATACGGAAGGG	quantitative real-time PCR of NAD(P)H dehydrogenase B2
Zm00001d036557-qRT-R	TCCACCACCAATAACTACAA
Zm00001d002436-qRT-F	ATGCTACGGCTTATGTCCACG	quantitative real-time PCR of Alternative oxidase 2
Zm00001d002436-qRT-R	CTTCTTGTCTCCTCCCACCTT
Zm00001d014608-qPCR-PF	CTGCGCCAACAGGGTGTCCT	quantitative real-time PCR of Peroxidase 24 precursor
Zm00001d014608-qPCR-PR	CATGTCGGTCTGCGTGAGCC
Zm00001d036135-qPCR-PF	GTCCTATTACGGTCTCACA	quantitative real-time PCR of FeSOD
Zm00001d036135-qPCR-PR	CTTATTCAAGCCATCCAC
Indels1—F	CAGTCCTACCTCTGTTCTGGC	ZmCAAX Cloning primers
Indels1—R	CAAGGTACATGCACAGATGACA
Indels2 —F	TAAATCAAGTGCATCACCCTCGA
Indels2—R	TGCAGATCCAGAACATCTTGTGA
Indels3—F	ATCTGGTGTTAACGCCTACTGAG
Indels3—R	ACTCTACTTTTCCACAGCAGGAG
Indels4—F	AACAAGAGGCGACACAAGTTGTT
Indels4—R	AAAGTAGCTCATCCCAGTCACTC
Indels5—F	AAAGTGCACCTCCCAACCAT
Indels5—R	CTAACCAAGAAGCGCCGTTG
Indels6—F	GGAGACGATGGTCACTCACTC
Indels6—R	CACAACATCATCATGTCCCACG
Indels7—F	CACTCTGCATTATTGCGCCG
Indels7—R	TCTGCTCATATCGTTGATGATGG
ZmCAAX-GFP-F	ccgagctctctagagccatggATGGAGCTGGGAAAGCCCC	Subcellular localization
ZmCAAX-GFP-R	gttcttctcctttgcccatggCAATGTGTCGTCTGCAGAGCTAC
ZmCAAX-BD-F	tcagaggaggacctgcatatgATGGAGCTGGGAAAGCCCC	Yeast two-hybrid
ZmCAAX-BD-R	tcgacggatccccgggaattcCAATGTGTCGTCTGCAGAGCTAC
ZmNCED3-AD-F	gccatggaggccagtgaattcATGCAGGCCCTCACAGCG
ZmNCED3-AD-R	cagctcgagctcgatggatccGGCCTGGGCCTCTAGCTCC
ZmVP14-AD-F	gccatggaggccagtgaattcATGCAGGGTCTCGCCCCG
ZmVP14-AD-R	cagctcgagctcgatggatccGGCCGCCTGGGCCTCGAG
ZmNCED3-HA-F	ctcacgggtacccgaggatccATGCAGGCCCTCACAGCG	Co-IP
ZmNCED3-HA-R	agagagactagtgaggtcgacGGCCTGGGCCTCTAGCTCC
ZmCAAX-cYFP-F	tggcgcgccactagtggatccATGGAGCTGGGAAAGCCCC	BiFC
ZmCAAX-cYFP-R	gtacatcccgggagcggtaccCAATGTGTCGTCTGCAGAGCTAC
ZmNCED3-nYFP-F	tggcgcgccactagtggatccATGCAGGCCCTCACAGCG
ZmNCED3-nYFP-R	ctccatcccgggagcggtaccTCAGGCCTGGGCCTCTAGC
ZmCAAX-cLUC-F	tacgcgtcccggggcggtaccATGGAGCTGGGAAAGCCCC	LCI
ZmCAAX-cLUC-R	acgaaagctctgcaggtcgacCAATGTGTCGTCTGCAGAGC
ZmNCED3-nLUC-F	acgggggacgagctcggtaccATGCAGGCCCTCACAGCG
ZmNCED3-nLUC-R	cgcgtacgagatctggtcgacTCAGGCCTGGGCCTCTAGC
ZmNCED3-pGreen0800-F	gggccccccctcgaggtcgacATGCAGGCCCTCACAGCG	Transient experiment
ZmNCED3-pGreen0800-R	cgctctagaactagtggatccTCAGGCCTGGGCCTCTAGC
ntcaax-pHBAL-FW-F	GACACGCTCGAGGAATTCTGGAGGTTACACGGGAACTA	NtCAAX RNAi
ntcaax-pHBAL-FW-R	CTTACCAATTGGGGTACCGGAGCTGCATATCCTAGTCCT
ntcaax-pHBAL-RS-F	AATTTCGTCCTGAGATCTTGGAGGTTACACGGGAACTA
ntcaax-pHBAL-RS-R	AAGCTTATCGATTTCGAAGGAGCTGCATATCCTAGTCCT
qNtCAAX-F	TTACACGGGAACTACTATGGA	quantitative real-time PCR of NtCAAX
qNtCAAX-R	CTAATGATGGACTGAACCCT
qNtACTIN-F	ATGAGAGAGTGCATATCGAT
qNtACTIN-R	TTCACTGAAGAAGGTGTTGAA
